# Supplementary material for: Quercetin promotes production of secondary hair follicle stem cells in cashmere goat: a mechanistic study
Source: Front Vet Sci. 2025 Oct 31;12:1689059. doi: 10.3389/fvets.2025.1689059 (PMC12616863; doi:10.3389/fvets.2025.1689059)
Supplement: Supplementary file 1 [file Data_Sheet_1.zip]

Archive with 4 entries (3 files):
- supplement/RNA-seq.xls
- supplement/Supplementary S1.docx
- supplement/Supplementary S2.docx
- supplement/
