# Supplementary material for: Quercetin promotes production of secondary hair follicle stem cells in cashmere goat: a mechanistic study
Source: Front Vet Sci. 2025 Oct 31;12:1689059. doi: 10.3389/fvets.2025.1689059 (PMC12616863; doi:10.3389/fvets.2025.1689059)
Supplement: Supplementary file 1 [file Data_Sheet_1.zip › supplement/RNA-seq.xls]

id	CG1	CG2	CG3	EG1	EG2	EG3	EG21	EG22	EG23	gene_symbol	description	GO_id	GO_term	pathway	pathway_description
3BHSD	0	1	0	0	0	1	0	0	3	HSD3B	3beta-hydroxysteroid dehydrogenase/isomerase	GO:0003854,GO:0004769,GO:0006694,GO:0008207,GO:0016021,GO:0016491,GO:0016616,GO:0021766,GO:0030868,GO:0031966,GO:0043231,GO:0051412,GO:0102294	3-beta-hydroxy-delta5-steroid dehydrogenase activity|steroid delta-isomerase activity|steroid biosynthetic process|C21-steroid hormone metabolic process|integral component of membrane|oxidoreductase activity|oxidoreductase activity, acting on the CH-OH group of donors, NAD or NADP as acceptor|hippocampus development|smooth endoplasmic reticulum membrane|mitochondrial membrane|intracellular membra…	chx00140,chx04913,chx04925,chx04927,chx04934	Steroid hormone biosynthesis|Ovarian steroidogenesis|Aldosterone synthesis and secretion|Cortisol synthesis and secretion|Cushing syndrome
A1BG	22	28	22	31	62	29	80	96	75	A1BG	alpha-1-B glycoprotein	GO:0005576	extracellular region
A1CF	2	0	0	0	0	2	0	0	2	A1CF	APOBEC1 complementation factor	GO:0003723,GO:0003727,GO:0005654,GO:0005737,GO:0005783,GO:0006397,GO:0016554,GO:0016556,GO:0030895,GO:0050821	RNA binding|single-stranded RNA binding|nucleoplasm|cytoplasm|endoplasmic reticulum|mRNA processing|cytidine to uridine editing|mRNA modification|apolipoprotein B mRNA editing enzyme complex|protein stabilization
A2ML1	6	11	36	19	19	27	39	45	38	A2ML1	alpha-2-macroglobulin like 1	GO:0004867,GO:0005615,GO:0030414,GO:0052548,GO:0070062	serine-type endopeptidase inhibitor activity|extracellular space|peptidase inhibitor activity|regulation of endopeptidase activity|extracellular exosome
A3GALT2	365	324	451	462	426	473	378	401	412	A3GALT2	alpha 1,3-galactosyltransferase 2	GO:0005794,GO:0005975,GO:0006688,GO:0016021,GO:0016757,GO:0030259,GO:0031982,GO:0032580,GO:0046872,GO:0047276	Golgi apparatus|carbohydrate metabolic process|glycosphingolipid biosynthetic process|integral component of membrane|transferase activity, transferring glycosyl groups|lipid glycosylation|vesicle|Golgi cisterna membrane|metal ion binding|N-acetyllactosaminide 3-alpha-galactosyltransferase activity	chx00603	Glycosphingolipid biosynthesis - globo and isoglobo series
A4GALT	5	2	4	1	0	0	1	0	0	A4GALT	alpha 1,4-galactosyltransferase			chx00601,chx00603	Glycosphingolipid biosynthesis - lacto and neolacto series|Glycosphingolipid biosynthesis - globo and isoglobo series
A4GNT	0	1	0	0	0	1	0	1	0	A4GNT	alpha-1,4-N-acetylglucosaminyltransferase
AAAS	573	516	672	734	738	727	664	691	512	Aaas	aladin WD repeat nucleoporin	GO:0005643,GO:0005654,GO:0005813,GO:0005829,GO:0006913,GO:0007612,GO:0009566,GO:0015031,GO:0031965,GO:0051028	nuclear pore|nucleoplasm|centrosome|cytosol|nucleocytoplasmic transport|learning|fertilization|protein transport|nuclear membrane|mRNA transport	chx03013	RNA transport
AACS	1771	1508	2029	2154	2132	2112	2799	3041	2847	Aacs	acetoacetyl-CoA synthetase	GO:0001889,GO:0005524,GO:0005829,GO:0006631,GO:0007584,GO:0010243,GO:0014070,GO:0014074,GO:0030729,GO:0032024,GO:0034201,GO:0042493,GO:0042594,GO:0045471,GO:0047760,GO:0050872,GO:0060612,GO:0071333,GO:0071394,GO:0071397	liver development|ATP binding|cytosol|fatty acid metabolic process|response to nutrient|response to organonitrogen compound|response to organic cyclic compound|response to purine-containing compound|acetoacetate-CoA ligase activity|positive regulation of insulin secretion|response to oleic acid|response to drug|response to starvation|response to ethanol|butyrate-CoA ligase activity|white fat cell…	chx00280,chx00650	Valine, leucine and isoleucine degradation|Butanoate metabolism
AADACL3	1	7	4	7	22	5	13	25	16	AADACL3	arylacetamide deacetylase like 3	GO:0016021,GO:0052689	integral component of membrane|carboxylic ester hydrolase activity
AADAT	70	82	98	68	51	78	113	125	118	AADAT	aminoadipate aminotransferase	GO:0005739,GO:0006103,GO:0006536,GO:0009058,GO:0016212,GO:0030170,GO:0033512,GO:0047536,GO:0070189	mitochondrion|2-oxoglutarate metabolic process|glutamate metabolic process|biosynthetic process|kynurenine-oxoglutarate transaminase activity|pyridoxal phosphate binding|L-lysine catabolic process to acetyl-CoA via saccharopine|2-aminoadipate transaminase activity|kynurenine metabolic process	chx00310,chx00380	Lysine degradation|Tryptophan metabolism
AAED1	30	19	28	51	73	51	62	105	81	PRXL2C	AhpC/TSA antioxidant enzyme domain containing 1	GO:0016209,GO:0055114	antioxidant activity|oxidation-reduction process
AAGAB	637	516	717	1069	1016	1050	1782	1620	1592	AAGAB	alpha- and gamma-adaptin binding protein	GO:0005829,GO:0015031	cytosol|protein transport
AAK1	175	174	211	235	271	229	447	722	581	AAK1	AP2 associated kinase 1	GO:0004674,GO:0005112,GO:0005524,GO:0005634,GO:0005905,GO:0006468,GO:0006897,GO:0019897,GO:0030100,GO:0030136,GO:0031252,GO:0032880,GO:0035612,GO:0043195,GO:0045747,GO:0046777,GO:0050821,GO:2000369	protein serine/threonine kinase activity|Notch binding|ATP binding|nucleus|clathrin-coated pit|protein phosphorylation|endocytosis|extrinsic component of plasma membrane|regulation of endocytosis|clathrin-coated vesicle|cell leading edge|regulation of protein localization|AP-2 adaptor complex binding|terminal bouton|positive regulation of Notch signaling pathway|protein autophosphorylation|protei…
AAMDC	796	994	1070	1474	1228	1295	1219	1028	914	AAMDC	adipogenesis associated Mth938 domain containing	GO:0005737,GO:0043066,GO:0045600,GO:0045944	cytoplasm|negative regulation of apoptotic process|positive regulation of fat cell differentiation|positive regulation of transcription by RNA polymerase II
AAMP	3612	3170	4436	4576	4461	4184	3923	3968	3527	AAMP	angio associated migratory cell protein	GO:0001525,GO:0005829,GO:0005886,GO:0009986,GO:0010595,GO:0014909,GO:0015630,GO:0030154,GO:0042273,GO:0045171,GO:0045766,GO:0051082	angiogenesis|cytosol|plasma membrane|cell surface|positive regulation of endothelial cell migration|smooth muscle cell migration|microtubule cytoskeleton|cell differentiation|ribosomal large subunit biogenesis|intercellular bridge|positive regulation of angiogenesis|unfolded protein binding
AAR2	1106	1066	1450	1524	1699	1447	1581	1473	1276	AAR2	AAR2 splicing factor homolog	GO:0000244,GO:0005681	spliceosomal tri-snRNP complex assembly|spliceosomal complex
AARD	0	0	0	1	0	0	0	0	0	AARD	alanine and arginine rich domain containing protein	GO:0030324	lung development
AARS	6420	5601	7575	6977	6697	6366	5162	5302	4787	Aars	alanyl-tRNA synthetase	GO:0000049,GO:0002161,GO:0002196,GO:0004813,GO:0005524,GO:0005829,GO:0006400,GO:0006419,GO:0008270,GO:0021680,GO:0043524,GO:0045182,GO:0050885,GO:0140018	tRNA binding|aminoacyl-tRNA editing activity|Ser-tRNA(Ala) hydrolase activity|alanine-tRNA ligase activity|ATP binding|cytosol|tRNA modification|alanyl-tRNA aminoacylation|zinc ion binding|cerebellar Purkinje cell layer development|negative regulation of neuron apoptotic process|translation regulator activity|neuromuscular process controlling balance|regulation of cytoplasmic translational fideli…	chx00970	Aminoacyl-tRNA biosynthesis
AARS2	34	32	42	48	53	57	106	128	86	AARS2	alanyl-tRNA synthetase 2, mitochondrial	GO:0000049,GO:0004813,GO:0005524,GO:0005739,GO:0006400,GO:0006419,GO:0008270,GO:0016597,GO:0033108,GO:0070143	tRNA binding|alanine-tRNA ligase activity|ATP binding|mitochondrion|tRNA modification|alanyl-tRNA aminoacylation|zinc ion binding|amino acid binding|mitochondrial respiratory chain complex assembly|mitochondrial alanyl-tRNA aminoacylation	chx00970	Aminoacyl-tRNA biosynthesis
AASDH	230	177	305	375	350	378	452	486	476	AASDH	aminoadipate-semialdehyde dehydrogenase	GO:0005524,GO:0006631,GO:0016878,GO:0019482,GO:0043041	ATP binding|fatty acid metabolic process|acid-thiol ligase activity|beta-alanine metabolic process|amino acid activation for nonribosomal peptide biosynthetic process
AASDHPPT	1382	1127	1449	2415	2095	2026	2691	2907	2617	AASDHPPT	aminoadipate-semialdehyde dehydrogenase-phosphopantetheinyl transferase	GO:0000287,GO:0005829,GO:0008897,GO:0015939,GO:0019878,GO:0070062	magnesium ion binding|cytosol|holo-[acyl-carrier-protein] synthase activity|pantothenate metabolic process|lysine biosynthetic process via aminoadipic acid|extracellular exosome	chx00770	Pantothenate and CoA biosynthesis
AASS	519	350	525	555	432	446	1061	1152	998	AASS	aminoadipate-semialdehyde synthase	GO:0004753,GO:0005737,GO:0005739,GO:0019878,GO:0033512,GO:0047130,GO:0047131	saccharopine dehydrogenase activity|cytoplasm|mitochondrion|lysine biosynthetic process via aminoadipic acid|L-lysine catabolic process to acetyl-CoA via saccharopine|saccharopine dehydrogenase (NADP+, L-lysine-forming) activity|saccharopine dehydrogenase (NAD+, L-glutamate-forming) activity	chx00310	Lysine degradation
AATF	794	761	870	1036	974	888	873	810	737	AATF	apoptosis antagonizing transcription factor
AATK	1	3	4	2	2	9	3	4	0	AATK	apoptosis associated tyrosine kinase	GO:0004674,GO:0005524,GO:0016021,GO:0048471	protein serine/threonine kinase activity|ATP binding|integral component of membrane|perinuclear region of cytoplasm
ABAT	1	0	0	0	0	2	4	2	5	ABAT	4-aminobutyrate aminotransferase	GO:0003867,GO:0005739,GO:0005759,GO:0005829,GO:0009450,GO:0030170,GO:0032144,GO:0032145,GO:0034386,GO:0042135,GO:0042803,GO:0046872,GO:0047298,GO:0048148,GO:0051537	4-aminobutyrate transaminase activity|mitochondrion|mitochondrial matrix|cytosol|gamma-aminobutyric acid catabolic process|pyridoxal phosphate binding|4-aminobutyrate transaminase complex|succinate-semialdehyde dehydrogenase binding|4-aminobutyrate:2-oxoglutarate transaminase activity|neurotransmitter catabolic process|protein homodimerization activity|metal ion binding|(S)-3-amino-2-methylpropio…	chx00250,chx00280,chx00410,chx00640,chx00650,chx04727	Alanine, aspartate and glutamate metabolism|Valine, leucine and isoleucine degradation|beta-Alanine metabolism|Propanoate metabolism|Butanoate metabolism|GABAergic synapse
ABCA1	38	43	50	151	124	128	350	511	511	ABCA1	ATP binding cassette subfamily A member 1			chx02010,chx04975,chx04979	ABC transporters|Fat digestion and absorption|Cholesterol metabolism
ABCA10	1	1	1	1	0	0	3	3	3	ABCA10	ATP binding cassette subfamily A member 10			chx02010	ABC transporters
ABCA12	469	380	502	442	435	422	193	246	181	ABCA12	ATP binding cassette subfamily A member 12			chx02010	ABC transporters
ABCA13	0	0	0	1	0	0	0	2	1	ABCA13	ATP binding cassette subfamily A member 13			chx02010	ABC transporters
ABCA2	12	9	12	23	14	20	76	104	77	ABCA2	ATP binding cassette subfamily A member 2			chx02010,chx04142	ABC transporters|Lysosome
ABCA3	93	78	132	468	481	450	1147	1331	1027	ABCA3	ATP binding cassette subfamily A member 3			chx02010	ABC transporters
ABCA4	483	373	503	183	177	173	287	279	189	ABCA4	ATP binding cassette subfamily A member 4			chx02010	ABC transporters
ABCA5	110	128	170	138	113	110	308	322	290	ABCA5	ATP binding cassette subfamily A member 5			chx02010	ABC transporters
ABCA6	3	0	1	0	0	0	0	2	1	ABCA6	ATP binding cassette subfamily A member 6			chx02010	ABC transporters
ABCA7	411	347	458	223	220	187	430	420	382	ABCA7	ATP binding cassette subfamily A member 7			chx02010	ABC transporters
ABCB1	138	88	123	182	185	199	215	220	240	ABCB1	ATP binding cassette subfamily B member 1			chx02010,chx04976,chx05206,chx05226	ABC transporters|Bile secretion|MicroRNAs in cancer|Gastric cancer
ABCB10	142	151	190	372	359	366	572	652	559	ABCB10	ATP binding cassette subfamily B member 10			chx02010	ABC transporters
ABCB11	10	9	20	22	9	16	15	11	14	ABCB11	ATP binding cassette subfamily B member 11			chx01522,chx02010,chx04976,chx04979	Endocrine resistance|ABC transporters|Bile secretion|Cholesterol metabolism
ABCB4	2	0	2	2	1	1	1	4	1	ABCB4	ATP binding cassette subfamily B member 4			chx02010,chx04976	ABC transporters|Bile secretion
ABCB5	28	27	42	7	4	11	8	4	10	ABCB5	ATP binding cassette subfamily B member 5			chx02010	ABC transporters
ABCB6	777	741	982	1440	1398	1321	1935	2023	1708	Abcb6	ATP binding cassette subfamily B member 6 (Langereis blood group)	GO:0000139,GO:0005524,GO:0005654,GO:0005739,GO:0005740,GO:0005741,GO:0005768,GO:0005783,GO:0005789,GO:0005794,GO:0005829,GO:0005886,GO:0006779,GO:0007420,GO:0010008,GO:0015439,GO:0015562,GO:0015886,GO:0020037,GO:0031307,GO:0043588	Golgi membrane|ATP binding|nucleoplasm|mitochondrion|mitochondrial envelope|mitochondrial outer membrane|endosome|endoplasmic reticulum|endoplasmic reticulum membrane|Golgi apparatus|cytosol|plasma membrane|porphyrin-containing compound biosynthetic process|brain development|endosome membrane|heme-transporting ATPase activity|efflux transmembrane transporter activity|heme transport|heme binding|i…	chx02010	ABC transporters
ABCB7	368	362	463	687	592	593	680	736	622	ABCB7	ATP binding cassette subfamily B member 7			chx02010	ABC transporters
ABCB8	451	392	494	555	558	468	659	642	552	ABCB8	ATP binding cassette subfamily B member 8	GO:0005524,GO:0005743,GO:0016021,GO:0042626	ATP binding|mitochondrial inner membrane|integral component of membrane|ATPase activity, coupled to transmembrane movement of substances	chx02010	ABC transporters
ABCB9	473	448	634	830	887	848	1121	1247	1023	ABCB9	ATP binding cassette subfamily B member 9			chx02010,chx04142	ABC transporters|Lysosome
ABCC1	4259	3482	4930	8774	9009	8279	15109	17029	14388	ABCC1	ATP binding cassette subfamily C member 1	GO:0005524,GO:0005774,GO:0006855,GO:0008559,GO:0016020,GO:0016021,GO:0016323,GO:0034634,GO:0034775,GO:0042626,GO:0042908,GO:0055085	ATP binding|vacuolar membrane|drug transmembrane transport|xenobiotic transmembrane transporting ATPase activity|membrane|integral component of membrane|basolateral plasma membrane|glutathione transmembrane transporter activity|glutathione transmembrane transport|ATPase activity, coupled to transmembrane movement of substances|xenobiotic transport|transmembrane transport	chx01523,chx02010,chx04071,chx04977,chx05206	Antifolate resistance|ABC transporters|Sphingolipid signaling pathway|Vitamin digestion and absorption|MicroRNAs in cancer
ABCC10	44	60	62	124	106	78	240	221	182	ABCC10	ATP binding cassette subfamily C member 10			chx02010	ABC transporters
ABCC11	0	1	3	1	7	7	16	24	13	ABCC11	ATP binding cassette subfamily C member 11			chx02010	ABC transporters
ABCC12	14	5	9	9	2	5	4	0	1	ABCC12	ATP binding cassette subfamily C member 12			chx02010	ABC transporters
ABCC2	40	40	31	23	51	30	83	78	74	ABCC2	ATP binding cassette subfamily C member 2			chx01523,chx01524,chx02010,chx04976	Antifolate resistance|Platinum drug resistance|ABC transporters|Bile secretion
ABCC3	1698	1363	2025	3736	3740	3492	6831	7298	6319	ABCC3	ATP binding cassette subfamily C member 3			chx01523,chx02010,chx04976	Antifolate resistance|ABC transporters|Bile secretion
ABCC4	692	460	679	1722	1606	1506	2900	3324	3114	ABCC4	ATP binding cassette subfamily C member 4			chx01523,chx02010,chx04024,chx04976	Antifolate resistance|ABC transporters|cAMP signaling pathway|Bile secretion
ABCC5	792	649	844	2020	1894	2095	2931	3147	2862	ABCC5	ATP binding cassette subfamily C member 5			chx01523,chx02010	Antifolate resistance|ABC transporters
ABCC6	1	4	5	8	3	9	4	11	17	ABCC6	ATP binding cassette subfamily C member 6			chx02010	ABC transporters
ABCC8	1	1	0	1	1	0	3	4	1	ABCC8	ATP binding cassette subfamily C member 8			chx02010,chx04911,chx04930	ABC transporters|Insulin secretion|Type II diabetes mellitus
ABCC9	0	1	1	0	3	0	0	2	2	ABCC9	ATP binding cassette subfamily C member 9			chx02010	ABC transporters
ABCD1	73	64	84	96	105	79	173	174	165	ABCD1	ATP binding cassette subfamily D member 1			chx02010,chx04146	ABC transporters|Peroxisome
ABCD2	0	0	2	0	0	0	0	0	2	ABCD2	ATP binding cassette subfamily D member 2			chx02010,chx04146	ABC transporters|Peroxisome
ABCD3	677	507	708	1099	842	964	1696	1955	1801	ABCD3	ATP binding cassette subfamily D member 3			chx02010,chx04146	ABC transporters|Peroxisome
ABCD4	478	324	468	500	408	453	931	1013	820	ABCD4	ATP binding cassette subfamily D member 4			chx02010,chx04146	ABC transporters|Peroxisome
ABCE1	1627	1205	1851	2041	1752	1912	2167	2410	2389	Abce1	ATP binding cassette subfamily E member 1	GO:0000054,GO:0005506,GO:0005524,GO:0005737,GO:0005739,GO:0005829,GO:0006413,GO:0006415,GO:0016887,GO:0043024,GO:0060698,GO:0060702	ribosomal subunit export from nucleus|iron ion binding|ATP binding|cytoplasm|mitochondrion|cytosol|translational initiation|translational termination|ATPase activity|ribosomal small subunit binding|endoribonuclease inhibitor activity|negative regulation of endoribonuclease activity
ABCF2	2267	1922	2560	3625	3747	3393	2948	3190	2773	ABCF2	ATP binding cassette subfamily F member 2	GO:0005524,GO:0016887	ATP binding|ATPase activity
ABCF3	1012	918	1142	1617	1610	1621	2138	2070	1821	ABCF3	ATP binding cassette subfamily F member 3	GO:0005524,GO:0016020,GO:0016887,GO:0045296,GO:0051607	ATP binding|membrane|ATPase activity|cadherin binding|defense response to virus
ABCG1	56	51	75	63	43	59	84	85	97	ABCG1	ATP binding cassette subfamily G member 1			chx02010	ABC transporters
ABCG2	25	15	24	11	32	30	28	27	21	ABCG2	ATP binding cassette subfamily G member 2 (Junior blood group)	GO:0005524,GO:0005886,GO:0015238,GO:0016021,GO:0016324,GO:0031966,GO:0033344,GO:0042626,GO:0043235,GO:0055085	ATP binding|plasma membrane|drug transmembrane transporter activity|integral component of membrane|apical plasma membrane|mitochondrial membrane|cholesterol efflux|ATPase activity, coupled to transmembrane movement of substances|receptor complex|transmembrane transport	chx01523,chx02010,chx04976	Antifolate resistance|ABC transporters|Bile secretion
ABCG4	0	0	0	1	1	2	2	1	3	ABCG4	ATP binding cassette subfamily G member 4			chx02010	ABC transporters
ABCG5	0	1	0	0	0	0	0	0	0	ABCG5	ATP binding cassette subfamily G member 5			chx02010,chx04975,chx04976,chx04979	ABC transporters|Fat digestion and absorption|Bile secretion|Cholesterol metabolism
ABCG8	0	4	0	0	0	0	0	0	0	ABCG8	ATP binding cassette subfamily G member 8			chx02010,chx04975,chx04976,chx04979	ABC transporters|Fat digestion and absorption|Bile secretion|Cholesterol metabolism
ABHD1	10	21	30	26	45	46	37	62	48	ABHD1	abhydrolase domain containing 1	GO:0016021,GO:0016298,GO:0034338,GO:0044255,GO:0047372,GO:0051792,GO:0051793	integral component of membrane|lipase activity|short-chain carboxylesterase activity|cellular lipid metabolic process|acylglycerol lipase activity|medium-chain fatty acid biosynthetic process|medium-chain fatty acid catabolic process
ABHD11	2242	2385	2644	2742	2663	2542	3270	2762	2419	ABHD11	abhydrolase domain containing 11	GO:0005739,GO:0016787	mitochondrion|hydrolase activity
ABHD12	1095	1070	1335	2067	2111	1855	2673	2292	1938	ABHD12	abhydrolase domain containing 12	GO:0002084,GO:0004622,GO:0006660,GO:0007628,GO:0008474,GO:0010996,GO:0016021,GO:0032281,GO:0032839,GO:0046464,GO:0047372,GO:0052651	protein depalmitoylation|lysophospholipase activity|phosphatidylserine catabolic process|adult walking behavior|palmitoyl-(protein) hydrolase activity|response to auditory stimulus|integral component of membrane|AMPA glutamate receptor complex|dendrite cytoplasm|acylglycerol catabolic process|acylglycerol lipase activity|monoacylglycerol catabolic process
ABHD12B	116	161	177	116	76	127	79	103	171	ABHD12B	abhydrolase domain containing 12B	GO:0016787	hydrolase activity
ABHD13	1303	1082	1484	1733	1651	1511	2010	2486	2213	ABHD13	abhydrolase domain containing 13	GO:0002084,GO:0008474,GO:0016020,GO:0016021,GO:0032839	protein depalmitoylation|palmitoyl-(protein) hydrolase activity|membrane|integral component of membrane|dendrite cytoplasm
ABHD14A	92	122	89	142	137	181	179	169	109	ABHD14A	abhydrolase domain containing 14A	GO:0005737,GO:0016021,GO:0016787	cytoplasm|integral component of membrane|hydrolase activity
ABHD14B	4563	4274	5547	3660	3606	3451	4210	4053	3264	ABHD14B	abhydrolase domain containing 14B	GO:0005730,GO:0005737,GO:0005829,GO:0016787,GO:0045944	nucleolus|cytoplasm|cytosol|hydrolase activity|positive regulation of transcription by RNA polymerase II
ABHD15	26	8	30	44	67	36	84	128	111	ABHD15	abhydrolase domain containing 15	GO:0005576,GO:0016020,GO:0016787,GO:0044255	extracellular region|membrane|hydrolase activity|cellular lipid metabolic process
ABHD16A	1144	1060	1290	1893	1790	1750	2771	2660	2144	ABHD16A	abhydrolase domain containing 16A	GO:0016021,GO:0016787	integral component of membrane|hydrolase activity
ABHD16B	0	3	3	4	5	3	1	5	5	Abhd16b	abhydrolase domain containing 16B	GO:0016787	hydrolase activity
ABHD17A	2572	2538	3198	3150	3429	3005	3210	2915	2365	ABHD17A	abhydrolase domain containing 17A	GO:0008474,GO:0010008,GO:0014069,GO:0030054,GO:0043197,GO:0045211	palmitoyl-(protein) hydrolase activity|endosome membrane|postsynaptic density|cell junction|dendritic spine|postsynaptic membrane
ABHD17B	715	560	832	1008	890	884	662	737	773	ABHD17B	abhydrolase domain containing 17B	GO:0002084,GO:0008474,GO:0016020,GO:0018345,GO:0030054,GO:0043197,GO:0055038,GO:0098978,GO:0099031,GO:0099033,GO:1902473,GO:1902817,GO:1902950,GO:1905668	protein depalmitoylation|palmitoyl-(protein) hydrolase activity|membrane|protein palmitoylation|cell junction|dendritic spine|recycling endosome membrane|glutamatergic synapse|anchored component of postsynaptic density membrane|anchored component of postsynaptic recycling endosome membrane|regulation of protein localization to synapse|negative regulation of protein localization to microtubule|reg…
ABHD17C	201	148	237	307	315	303	437	467	398	ABHD17C	abhydrolase domain containing 17C	GO:0002084,GO:0008474,GO:0014069,GO:0018345,GO:0030054,GO:0043197,GO:0045211,GO:0055038,GO:1902817,GO:1905668	protein depalmitoylation|palmitoyl-(protein) hydrolase activity|postsynaptic density|protein palmitoylation|cell junction|dendritic spine|postsynaptic membrane|recycling endosome membrane|negative regulation of protein localization to microtubule|positive regulation of protein localization to endosome
ABHD18	244	181	279	277	272	225	436	491	439	Abhd18	abhydrolase domain containing 18	GO:0005576	extracellular region
ABHD2	2452	2195	2879	2090	2024	1973	5407	6342	5123	ABHD2	abhydrolase domain containing 2	GO:0001669,GO:0003707,GO:0007340,GO:0009611,GO:0016021,GO:0016298,GO:0030336,GO:0032570,GO:0034338,GO:0036126,GO:0042562,GO:0043401,GO:0044255,GO:0046464,GO:0047372,GO:0048240,GO:0051792,GO:0051793,GO:0097524	acrosomal vesicle|steroid hormone receptor activity|acrosome reaction|response to wounding|integral component of membrane|lipase activity|negative regulation of cell migration|response to progesterone|short-chain carboxylesterase activity|sperm flagellum|hormone binding|steroid hormone mediated signaling pathway|cellular lipid metabolic process|acylglycerol catabolic process|acylglycerol lipase a…
ABHD3	372	310	411	815	763	783	823	869	721	ABHD3	abhydrolase domain containing 3	GO:0004623,GO:0008970,GO:0016021,GO:0016298,GO:0034338,GO:0044255,GO:0046470,GO:0047372,GO:0051792,GO:0051793,GO:0052739,GO:0052740,GO:0102567,GO:0102568	phospholipase A2 activity|phospholipase A1 activity|integral component of membrane|lipase activity|short-chain carboxylesterase activity|cellular lipid metabolic process|phosphatidylcholine metabolic process|acylglycerol lipase activity|medium-chain fatty acid biosynthetic process|medium-chain fatty acid catabolic process|phosphatidylserine 1-acylhydrolase activity|1-acyl-2-lysophosphatidylserine…
ABHD4	3544	2788	4018	5575	5599	5178	5638	6048	4924	ABHD4	abhydrolase domain containing 4	GO:0005811,GO:0016042,GO:0052689,GO:0055088	lipid droplet|lipid catabolic process|carboxylic ester hydrolase activity|lipid homeostasis
ABHD5	4530	3799	5130	3808	3780	3517	3663	3699	3445	ABHD5	abhydrolase domain containing 5	GO:0003841,GO:0005811,GO:0005829,GO:0006631,GO:0006654,GO:0010891,GO:0010898,GO:0030154,GO:0042171,GO:0051006,GO:0052689,GO:0055088	1-acylglycerol-3-phosphate O-acyltransferase activity|lipid droplet|cytosol|fatty acid metabolic process|phosphatidic acid biosynthetic process|negative regulation of sequestering of triglyceride|positive regulation of triglyceride catabolic process|cell differentiation|lysophosphatidic acid acyltransferase activity|positive regulation of lipoprotein lipase activity|carboxylic ester hydrolase act…	chx04923	Regulation of lipolysis in adipocytes
ABHD6	116	91	97	164	132	115	270	304	255	ABHD6	abhydrolase domain containing 6	GO:0004620,GO:0005739,GO:0009395,GO:0016021,GO:0030336,GO:0032281,GO:0046464,GO:0046889,GO:0047372,GO:0060292,GO:0098978,GO:0098982,GO:0099055,GO:0120163,GO:2000124	phospholipase activity|mitochondrion|phospholipid catabolic process|integral component of membrane|negative regulation of cell migration|AMPA glutamate receptor complex|acylglycerol catabolic process|positive regulation of lipid biosynthetic process|acylglycerol lipase activity|long-term synaptic depression|glutamatergic synapse|GABA-ergic synapse|integral component of postsynaptic membrane|negat…	chx04723	Retrograde endocannabinoid signaling
ABHD8	193	156	244	402	385	348	541	509	426	ABHD8	abhydrolase domain containing 8	GO:0052689,GO:0055088	carboxylic ester hydrolase activity|lipid homeostasis
ABI1	6922	5657	7961	9246	8758	8324	7038	8102	7275	ABI1	abl interactor 1
ABI2	42	40	54	50	39	45	151	146	155	ABI2	abl interactor 2	GO:0003677,GO:0005634,GO:0005737,GO:0005829,GO:0005856,GO:0005913,GO:0007010,GO:0007611,GO:0008093,GO:0008154,GO:0016032,GO:0016358,GO:0016477,GO:0016601,GO:0017124,GO:0018108,GO:0019900,GO:0030027,GO:0030425,GO:0031209,GO:0031625,GO:0032433,GO:0043010,GO:0044877,GO:0070064,GO:2000601	DNA binding|nucleus|cytoplasm|cytosol|cytoskeleton|cell-cell adherens junction|cytoskeleton organization|learning or memory|cytoskeletal adaptor activity|actin polymerization or depolymerization|viral process|dendrite development|cell migration|Rac protein signal transduction|SH3 domain binding|peptidyl-tyrosine phosphorylation|kinase binding|lamellipodium|dendrite|SCAR complex|ubiquitin protein …	chx04810	Regulation of actin cytoskeleton
ABI3	0	1	0	0	0	0	0	0	0	ABI3	ABI family member 3	GO:0005622,GO:0005737,GO:0016020,GO:0017124,GO:0030027,GO:0030334,GO:0042802	intracellular|cytoplasm|membrane|SH3 domain binding|lamellipodium|regulation of cell migration|identical protein binding
ABI3BP	0	0	1	3	0	2	2	0	1	ABI3BP	ABI family member 3 binding protein	GO:0005201,GO:0005518,GO:0005576,GO:0005614,GO:0005615,GO:0008201,GO:0010811,GO:0030198,GO:0062023	extracellular matrix structural constituent|collagen binding|extracellular region|interstitial matrix|extracellular space|heparin binding|positive regulation of cell-substrate adhesion|extracellular matrix organization|collagen-containing extracellular matrix
ABL1	2222	1696	2310	2697	2713	2337	4465	4906	4062	ABL1	ABL proto-oncogene 1, non-receptor tyrosine kinase			chx04012,chx04014,chx04110,chx04360,chx04722,chx05200,chx05206,chx05220,chx05416	ErbB signaling pathway|Ras signaling pathway|Cell cycle|Axon guidance|Neurotrophin signaling pathway|Pathways in cancer|MicroRNAs in cancer|Chronic myeloid leukemia|Viral myocarditis
ABL2	1204	1033	1333	1099	1129	927	1055	1609	1334	ABL2	ABL proto-oncogene 2, non-receptor tyrosine kinase			chx04012,chx04014,chx05416	ErbB signaling pathway|Ras signaling pathway|Viral myocarditis
ABLIM1	1849	1422	1934	1132	1088	1135	1265	1408	1253	ABLIM1	actin binding LIM protein 1	GO:0001725,GO:0003779,GO:0005737,GO:0007010,GO:0007601,GO:0009887,GO:0015629,GO:0030027,GO:0030032,GO:0046872,GO:0051015,GO:0060271	stress fiber|actin binding|cytoplasm|cytoskeleton organization|visual perception|animal organ morphogenesis|actin cytoskeleton|lamellipodium|lamellipodium assembly|metal ion binding|actin filament binding|cilium assembly	chx04360	Axon guidance
ABLIM2	26	22	19	10	11	8	10	14	24	ABLIM2	actin binding LIM protein family member 2	GO:0005737,GO:0006351,GO:0015629,GO:0030032,GO:0030036,GO:0046872,GO:0051015	cytoplasm|transcription, DNA-templated|actin cytoskeleton|lamellipodium assembly|actin cytoskeleton organization|metal ion binding|actin filament binding	chx04360	Axon guidance
ABLIM3	3948	3428	4578	3162	3108	2948	5288	5595	5012	ABLIM3	actin binding LIM protein family member 3	GO:0001725,GO:0005737,GO:0006351,GO:0015629,GO:0030027,GO:0030032,GO:0030036,GO:0045944,GO:0046872,GO:0051015,GO:0060271,GO:0098978,GO:1903955	stress fiber|cytoplasm|transcription, DNA-templated|actin cytoskeleton|lamellipodium|lamellipodium assembly|actin cytoskeleton organization|positive regulation of transcription by RNA polymerase II|metal ion binding|actin filament binding|cilium assembly|glutamatergic synapse|positive regulation of protein targeting to mitochondrion	chx04360	Axon guidance
ABO	16	8	21	1	4	2	6	22	13	Abo	ABO blood group (transferase A, alpha 1-3-N-acetylgalactosaminyltransferase; transferase B, alpha 1-3-galactosyltransferase)	GO:0004380,GO:0004381,GO:0005576,GO:0005794,GO:0005975,GO:0006486,GO:0016021,GO:0016757,GO:0030259,GO:0031982,GO:0032580,GO:0042742,GO:0046872	glycoprotein-fucosylgalactoside alpha-N-acetylgalactosaminyltransferase activity|fucosylgalactoside 3-alpha-galactosyltransferase activity|extracellular region|Golgi apparatus|carbohydrate metabolic process|protein glycosylation|integral component of membrane|transferase activity, transferring glycosyl groups|lipid glycosylation|vesicle|Golgi cisterna membrane|defense response to bacterium|metal …	chx00601	Glycosphingolipid biosynthesis - lacto and neolacto series
ABR	1335	1078	1375	2121	2035	1941	3338	3731	2975	ABR	active BCR-related	GO:0002692,GO:0005089,GO:0005096,GO:0005829,GO:0005886,GO:0007420,GO:0030036,GO:0032496,GO:0035023,GO:0035556,GO:0042472,GO:0043114,GO:0043314,GO:0050728,GO:0050766,GO:0050804,GO:0050885,GO:0060313,GO:0098685,GO:0098978	negative regulation of cellular extravasation|Rho guanyl-nucleotide exchange factor activity|GTPase activator activity|cytosol|plasma membrane|brain development|actin cytoskeleton organization|response to lipopolysaccharide|regulation of Rho protein signal transduction|intracellular signal transduction|inner ear morphogenesis|regulation of vascular permeability|negative regulation of neutrophil d…
ABRACL	597	573	737	903	729	726	601	664	630	ABRACL	ABRA C-terminal like	GO:0032970	regulation of actin filament-based process
ABT1	573	438	712	1042	943	961	1080	1172	1157	ABT1	activator of basal transcription 1	GO:0000447,GO:0000472,GO:0000480,GO:0003677,GO:0003723,GO:0005667,GO:0005730,GO:0006357,GO:0006366,GO:0021522,GO:0034462	endonucleolytic cleavage in ITS1 to separate SSU-rRNA from 5.8S rRNA and LSU-rRNA from tricistronic rRNA transcript (SSU-rRNA, 5.8S rRNA, LSU-rRNA)|endonucleolytic cleavage to generate mature 5'-end of SSU-rRNA from (SSU-rRNA, 5.8S rRNA, LSU-rRNA)|endonucleolytic cleavage in 5'-ETS of tricistronic rRNA transcript (SSU-rRNA, 5.8S rRNA, LSU-rRNA)|DNA binding|RNA binding|transcription factor complex…
ABTB1	1846	1917	2459	2767	2435	2312	3123	3021	2573	Abtb1	ankyrin repeat and BTB domain containing 1	GO:0003746,GO:0005730,GO:0005829,GO:0005886	translation elongation factor activity|nucleolus|cytosol|plasma membrane
ABTB2	1315	1105	1588	1743	1765	1676	2905	3162	2842	ABTB2	ankyrin repeat and BTB domain containing 2	GO:0005634,GO:0005654,GO:0046982,GO:0097237	nucleus|nucleoplasm|protein heterodimerization activity|cellular response to toxic substance
ACAA1	1406	1517	1901	1535	1482	1402	1748	1610	1539	ACAA1	acetyl-CoA acyltransferase 1	GO:0000038,GO:0003988,GO:0005576,GO:0005777,GO:0005782,GO:0005829,GO:0006625,GO:0006635,GO:0008206,GO:0008775,GO:0010124,GO:0016020,GO:0016401,GO:0033540,GO:0035580,GO:0036109,GO:0043231,GO:0043312	very long-chain fatty acid metabolic process|acetyl-CoA C-acyltransferase activity|extracellular region|peroxisome|peroxisomal matrix|cytosol|protein targeting to peroxisome|fatty acid beta-oxidation|bile acid metabolic process|acetate CoA-transferase activity|phenylacetate catabolic process|membrane|palmitoyl-CoA oxidase activity|fatty acid beta-oxidation using acyl-CoA oxidase|specific granule …	chx00071,chx00280,chx00592,chx01040,chx03320,chx04146	Fatty acid degradation|Valine, leucine and isoleucine degradation|alpha-Linolenic acid metabolism|Biosynthesis of unsaturated fatty acids|PPAR signaling pathway|Peroxisome
ACAA2	6027	5184	6957	6910	6483	6317	5837	5848	5413	ACAA2	acetyl-CoA acyltransferase 2	GO:0003988,GO:0005739,GO:0006635,GO:0071456,GO:1901029,GO:1902109	acetyl-CoA C-acyltransferase activity|mitochondrion|fatty acid beta-oxidation|cellular response to hypoxia|negative regulation of mitochondrial outer membrane permeabilization involved in apoptotic signaling pathway|negative regulation of mitochondrial membrane permeability involved in apoptotic process	chx00062,chx00071,chx00280	Fatty acid elongation|Fatty acid degradation|Valine, leucine and isoleucine degradation
ACACA	383	257	364	472	466	432	872	1052	893	ACACA	acetyl-CoA carboxylase alpha	GO:0003989,GO:0004075,GO:0005524,GO:0005829,GO:0006084,GO:0006633,GO:0046872,GO:0051289,GO:2001295	acetyl-CoA carboxylase activity|biotin carboxylase activity|ATP binding|cytosol|acetyl-CoA metabolic process|fatty acid biosynthetic process|metal ion binding|protein homotetramerization|malonyl-CoA biosynthetic process	chx00061,chx00620,chx00640,chx04152,chx04910,chx04922	Fatty acid biosynthesis|Pyruvate metabolism|Propanoate metabolism|AMPK signaling pathway|Insulin signaling pathway|Glucagon signaling pathway
ACACB	3	0	1	3	2	2	7	12	7	ACACB	acetyl-CoA carboxylase beta	GO:0003989,GO:0004075,GO:0005524,GO:0005634,GO:0005739,GO:0005741,GO:0005829,GO:0006084,GO:0006633,GO:0006853,GO:0009374,GO:0010629,GO:0010884,GO:0010906,GO:0012505,GO:0014070,GO:0031325,GO:0031667,GO:0031999,GO:0042493,GO:0042802,GO:0043086,GO:0045540,GO:0046872,GO:0051289,GO:0060421,GO:0097009,GO:2001295	acetyl-CoA carboxylase activity|biotin carboxylase activity|ATP binding|nucleus|mitochondrion|mitochondrial outer membrane|cytosol|acetyl-CoA metabolic process|fatty acid biosynthetic process|carnitine shuttle|biotin binding|negative regulation of gene expression|positive regulation of lipid storage|regulation of glucose metabolic process|endomembrane system|response to organic cyclic compound|po…	chx00061,chx00620,chx00640,chx04152,chx04910,chx04920,chx04922,chx04931	Fatty acid biosynthesis|Pyruvate metabolism|Propanoate metabolism|AMPK signaling pathway|Insulin signaling pathway|Adipocytokine signaling pathway|Glucagon signaling pathway|Insulin resistance
ACAD11	127	107	123	160	141	137	213	298	275	ACAD11	acyl-CoA dehydrogenase family member 11	GO:0005634,GO:0005777,GO:0017099,GO:0031966,GO:0033539,GO:0050660,GO:0070991	nucleus|peroxisome|very-long-chain-acyl-CoA dehydrogenase activity|mitochondrial membrane|fatty acid beta-oxidation using acyl-CoA dehydrogenase|flavin adenine dinucleotide binding|medium-chain-acyl-CoA dehydrogenase activity
ACAD8	384	387	460	750	616	630	839	814	750	ACAD8	acyl-CoA dehydrogenase family member 8	GO:0003995,GO:0005739,GO:0006574,GO:0006629,GO:0050660	acyl-CoA dehydrogenase activity|mitochondrion|valine catabolic process|lipid metabolic process|flavin adenine dinucleotide binding	chx00280	Valine, leucine and isoleucine degradation
ACAD9	978	885	1015	1127	1141	958	1113	1118	911	ACAD9	acyl-CoA dehydrogenase family member 9	GO:0000062,GO:0001676,GO:0004466,GO:0005634,GO:0005739,GO:0005743,GO:0017099,GO:0030425,GO:0031966,GO:0032981,GO:0050660,GO:0051791,GO:0070991	fatty-acyl-CoA binding|long-chain fatty acid metabolic process|long-chain-acyl-CoA dehydrogenase activity|nucleus|mitochondrion|mitochondrial inner membrane|very-long-chain-acyl-CoA dehydrogenase activity|dendrite|mitochondrial membrane|mitochondrial respiratory chain complex I assembly|flavin adenine dinucleotide binding|medium-chain fatty acid metabolic process|medium-chain-acyl-CoA dehydrogena…
ACADL	140	104	132	236	275	230	412	455	431	ACADL	acyl-CoA dehydrogenase, long chain	GO:0004466,GO:0005739,GO:0005759,GO:0016401,GO:0019254,GO:0033539,GO:0042758,GO:0050660	long-chain-acyl-CoA dehydrogenase activity|mitochondrion|mitochondrial matrix|palmitoyl-CoA oxidase activity|carnitine metabolic process, CoA-linked|fatty acid beta-oxidation using acyl-CoA dehydrogenase|long-chain fatty acid catabolic process|flavin adenine dinucleotide binding	chx00071,chx03320	Fatty acid degradation|PPAR signaling pathway
ACADS	851	744	908	993	1037	970	1187	1208	985	ACADS	acyl-CoA dehydrogenase, C-2 to C-3 short chain	GO:0003995,GO:0004085,GO:0005739,GO:0005759,GO:0046359,GO:0050660	acyl-CoA dehydrogenase activity|butyryl-CoA dehydrogenase activity|mitochondrion|mitochondrial matrix|butyrate catabolic process|flavin adenine dinucleotide binding	chx00071,chx00280,chx00410,chx00640,chx00650	Fatty acid degradation|Valine, leucine and isoleucine degradation|beta-Alanine metabolism|Propanoate metabolism|Butanoate metabolism
ACADSB	355	332	403	529	447	421	683	708	650	ACADSB	acyl-CoA dehydrogenase, short/branched chain	GO:0003995,GO:0005739,GO:0005759,GO:0006631,GO:0050660	acyl-CoA dehydrogenase activity|mitochondrion|mitochondrial matrix|fatty acid metabolic process|flavin adenine dinucleotide binding	chx00071,chx00280	Fatty acid degradation|Valine, leucine and isoleucine degradation
ACADVL	2540	2268	3056	3308	3200	3098	3282	3212	2767	ACADVL	acyl-CoA dehydrogenase, very long chain	GO:0000062,GO:0001659,GO:0005730,GO:0005739,GO:0005743,GO:0005829,GO:0009409,GO:0017099,GO:0030855,GO:0033539,GO:0042645,GO:0045717,GO:0046322,GO:0050660,GO:0090181	fatty-acyl-CoA binding|temperature homeostasis|nucleolus|mitochondrion|mitochondrial inner membrane|cytosol|response to cold|very-long-chain-acyl-CoA dehydrogenase activity|epithelial cell differentiation|fatty acid beta-oxidation using acyl-CoA dehydrogenase|mitochondrial nucleoid|negative regulation of fatty acid biosynthetic process|negative regulation of fatty acid oxidation|flavin adenine di…	chx00071	Fatty acid degradation
ACAN	0	0	0	0	1	0	0	1	0	ACAN	aggrecan	GO:0005509,GO:0005540,GO:0005576,GO:0007155,GO:0007417,GO:0030246,GO:0031012	calcium ion binding|hyaluronic acid binding|extracellular region|cell adhesion|central nervous system development|carbohydrate binding|extracellular matrix
ACAP1	111	105	145	181	172	156	316	291	233	ACAP1	ArfGAP with coiled-coil, ankyrin repeat and PH domains 1	GO:0005096,GO:0007165,GO:0016787,GO:0046872,GO:0055038	GTPase activator activity|signal transduction|hydrolase activity|metal ion binding|recycling endosome membrane	chx04144	Endocytosis
ACAP2	441	245	486	552	511	458	780	985	911	ACAP2	ArfGAP with coiled-coil, ankyrin repeat and PH domains 2	GO:0005096,GO:0010008,GO:0016020,GO:0017137,GO:0032456,GO:0046872,GO:0080025,GO:1990090	GTPase activator activity|endosome membrane|membrane|Rab GTPase binding|endocytic recycling|metal ion binding|phosphatidylinositol-3,5-bisphosphate binding|cellular response to nerve growth factor stimulus	chx04144	Endocytosis
ACAP3	413	325	454	655	606	510	1167	1263	1013	ACAP3	ArfGAP with coiled-coil, ankyrin repeat and PH domains 3	GO:0001764,GO:0005096,GO:0010975,GO:0030426,GO:0046872	neuron migration|GTPase activator activity|regulation of neuron projection development|growth cone|metal ion binding	chx04144	Endocytosis
ACAT1	1029	1052	1300	1150	929	934	1185	1235	1168	ACAT1	acetyl-CoA acetyltransferase 1	GO:0003985,GO:0003988,GO:0005739,GO:0006085,GO:0006550,GO:0006635,GO:0015937,GO:0016830,GO:0016885,GO:0046356,GO:0046872,GO:0046952,GO:1902860	acetyl-CoA C-acetyltransferase activity|acetyl-CoA C-acyltransferase activity|mitochondrion|acetyl-CoA biosynthetic process|isoleucine catabolic process|fatty acid beta-oxidation|coenzyme A biosynthetic process|carbon-carbon lyase activity|ligase activity, forming carbon-carbon bonds|acetyl-CoA catabolic process|metal ion binding|ketone body catabolic process|propionyl-CoA biosynthetic process	chx00071,chx00072,chx00280,chx00310,chx00380,chx00620,chx00630,chx00640,chx00650,chx00900	Fatty acid degradation|Synthesis and degradation of ketone bodies|Valine, leucine and isoleucine degradation|Lysine degradation|Tryptophan metabolism|Pyruvate metabolism|Glyoxylate and dicarboxylate metabolism|Propanoate metabolism|Butanoate metabolism|Terpenoid backbone biosynthesis
ACAT2	1650	1657	2066	2341	2206	2089	2399	2383	2109	ACAT2	acetyl-CoA acetyltransferase 2	GO:0003857,GO:0003985,GO:0003988,GO:0004300,GO:0005634,GO:0005730,GO:0005737,GO:0005739,GO:0005829,GO:0006629,GO:0006635,GO:0006695,GO:0006696,GO:0070062	3-hydroxyacyl-CoA dehydrogenase activity|acetyl-CoA C-acetyltransferase activity|acetyl-CoA C-acyltransferase activity|enoyl-CoA hydratase activity|nucleus|nucleolus|cytoplasm|mitochondrion|cytosol|lipid metabolic process|fatty acid beta-oxidation|cholesterol biosynthetic process|ergosterol biosynthetic process|extracellular exosome	chx00071,chx00072,chx00280,chx00310,chx00380,chx00620,chx00630,chx00640,chx00650,chx00900	Fatty acid degradation|Synthesis and degradation of ketone bodies|Valine, leucine and isoleucine degradation|Lysine degradation|Tryptophan metabolism|Pyruvate metabolism|Glyoxylate and dicarboxylate metabolism|Propanoate metabolism|Butanoate metabolism|Terpenoid backbone biosynthesis
ACBD3	3052	2607	3494	3703	3272	3157	3605	4217	3670	ACBD3	acyl-CoA binding domain containing 3	GO:0000062,GO:0000139,GO:0005739,GO:0005794,GO:0006694,GO:0016020,GO:0034237	fatty-acyl-CoA binding|Golgi membrane|mitochondrion|Golgi apparatus|steroid biosynthetic process|membrane|protein kinase A regulatory subunit binding
ACBD4	139	136	177	123	111	163	258	281	218	ACBD4	acyl-CoA binding domain containing 4	GO:0000062,GO:0008289	fatty-acyl-CoA binding|lipid binding
ACBD5	337	253	409	821	814	672	1380	1590	1317	ACBD5	acyl-CoA binding domain containing 5	GO:0000062,GO:0005778,GO:0008289,GO:0016021,GO:0030242	fatty-acyl-CoA binding|peroxisomal membrane|lipid binding|integral component of membrane|autophagy of peroxisome
ACBD6	307	311	355	483	401	430	418	379	366	ACBD6	acyl-CoA binding domain containing 6	GO:0000062,GO:0005737,GO:0008289	fatty-acyl-CoA binding|cytoplasm|lipid binding
ACBD7	2	2	4	3	3	3	3	2	6	ACBD7	acyl-CoA binding domain containing 7	GO:0000062,GO:0008289	fatty-acyl-CoA binding|lipid binding
ACCS	281	271	355	157	187	214	137	105	80	ACCS	1-aminocyclopropane-1-carboxylate synthase homolog (inactive)	GO:0003824,GO:0009058,GO:0030170	catalytic activity|biosynthetic process|pyridoxal phosphate binding
ACCSL	0	0	0	0	0	0	1	0	1	ACCSL	1-aminocyclopropane-1-carboxylate synthase homolog (inactive) like	GO:0003824,GO:0009058,GO:0030170	catalytic activity|biosynthetic process|pyridoxal phosphate binding
ACD	801	733	895	1060	1127	978	1075	999	820	ACD	adrenocortical dysplasia homolog	GO:0000723,GO:0000783,GO:0000784,GO:0001501,GO:0001655,GO:0005654,GO:0006886,GO:0016233,GO:0016604,GO:0030326,GO:0031848,GO:0032202,GO:0032211,GO:0032212,GO:0035282,GO:0042162,GO:0044877,GO:0051973,GO:0060381,GO:0070182,GO:0070187,GO:0070198,GO:0070200,GO:1902496,GO:1902990,GO:1905324	telomere maintenance|nuclear telomere cap complex|nuclear chromosome, telomeric region|skeletal system development|urogenital system development|nucleoplasm|intracellular protein transport|telomere capping|nuclear body|embryonic limb morphogenesis|protection from non-homologous end joining at telomere|telomere assembly|negative regulation of telomere maintenance via telomerase|positive regulation…
ACE2	10	20	18	5	4	3	9	14	2	ACE2	angiotensin I converting enzyme 2	GO:0001618,GO:0003051,GO:0003081,GO:0004175,GO:0004180,GO:0005615,GO:0005737,GO:0005886,GO:0008237,GO:0008238,GO:0008241,GO:0009986,GO:0015827,GO:0016021,GO:0031526,GO:0032800,GO:0046813,GO:0046872,GO:0051957,GO:0060452,GO:1903598,GO:1903779	virus receptor activity|angiotensin-mediated drinking behavior|regulation of systemic arterial blood pressure by renin-angiotensin|endopeptidase activity|carboxypeptidase activity|extracellular space|cytoplasm|plasma membrane|metallopeptidase activity|exopeptidase activity|peptidyl-dipeptidase activity|cell surface|tryptophan transport|integral component of membrane|brush border membrane|receptor…	chx04614,chx04974	Renin-angiotensin system|Protein digestion and absorption
ACER1	29	45	32	33	18	34	9	3	6	ACER1	alkaline ceramidase 1	GO:0005783,GO:0005789,GO:0006665,GO:0008544,GO:0010446,GO:0016021,GO:0017040,GO:0019216,GO:0030148,GO:0030154,GO:0030216,GO:0046512,GO:0046514,GO:0071277,GO:0071633,GO:0102121	endoplasmic reticulum|endoplasmic reticulum membrane|sphingolipid metabolic process|epidermis development|response to alkaline pH|integral component of membrane|N-acylsphingosine amidohydrolase activity|regulation of lipid metabolic process|sphingolipid biosynthetic process|cell differentiation|keratinocyte differentiation|sphingosine biosynthetic process|ceramide catabolic process|cellular respo…	chx00600,chx04071	Sphingolipid metabolism|Sphingolipid signaling pathway
ACER2	42	47	63	88	61	73	212	324	231	ACER2	alkaline ceramidase 2	GO:0000139,GO:0001953,GO:0005794,GO:0006672,GO:0006919,GO:0008284,GO:0010942,GO:0017040,GO:0030148,GO:0030173,GO:0032526,GO:0033629,GO:0035690,GO:0046512,GO:0071633,GO:0090285,GO:0102121	Golgi membrane|negative regulation of cell-matrix adhesion|Golgi apparatus|ceramide metabolic process|activation of cysteine-type endopeptidase activity involved in apoptotic process|positive regulation of cell proliferation|positive regulation of cell death|N-acylsphingosine amidohydrolase activity|sphingolipid biosynthetic process|integral component of Golgi membrane|response to retinoic acid|n…	chx00600,chx04071	Sphingolipid metabolism|Sphingolipid signaling pathway
ACER3	187	178	227	364	378	305	404	477	404	ACER3	alkaline ceramidase 3	GO:0005789,GO:0006672,GO:0008284,GO:0030148,GO:0030173,GO:0030176,GO:0046512,GO:0070774,GO:0071602	endoplasmic reticulum membrane|ceramide metabolic process|positive regulation of cell proliferation|sphingolipid biosynthetic process|integral component of Golgi membrane|integral component of endoplasmic reticulum membrane|sphingosine biosynthetic process|phytoceramidase activity|phytosphingosine biosynthetic process	chx00600	Sphingolipid metabolism
ACHE	25	13	37	30	29	29	82	132	94	ACHE	acetylcholinesterase (Cartwright blood group)	GO:0001540,GO:0003990,GO:0005576,GO:0005886,GO:0030054,GO:0031225,GO:0042135,GO:0045202	amyloid-beta binding|acetylcholinesterase activity|extracellular region|plasma membrane|cell junction|anchored component of membrane|neurotransmitter catabolic process|synapse	chx00564,chx04725	Glycerophospholipid metabolism|Cholinergic synapse
ACIN1	5214	4499	5980	7226	7463	7154	9085	10040	8174	ACIN1	apoptotic chromatin condensation inducer 1	GO:0003676,GO:0003723,GO:0005634,GO:0005654,GO:0005730,GO:0005829,GO:0005886,GO:0006397,GO:0008380,GO:0016607,GO:0016887,GO:0019899,GO:0030218,GO:0030263,GO:0043065,GO:0045657,GO:0048025,GO:0061574	nucleic acid binding|RNA binding|nucleus|nucleoplasm|nucleolus|cytosol|plasma membrane|mRNA processing|RNA splicing|nuclear speck|ATPase activity|enzyme binding|erythrocyte differentiation|apoptotic chromosome condensation|positive regulation of apoptotic process|positive regulation of monocyte differentiation|negative regulation of mRNA splicing, via spliceosome|ASAP complex	chx03013,chx03015,chx03040	RNA transport|mRNA surveillance pathway|Spliceosome
ACKR1	0	0	1	0	0	0	0	0	0	ACKR1	atypical chemokine receptor 1 (Duffy blood group)	GO:0004930,GO:0005769,GO:0006954,GO:0016021,GO:0019957,GO:0032642,GO:0055037,GO:0070098	G protein-coupled receptor activity|early endosome|inflammatory response|integral component of membrane|C-C chemokine binding|regulation of chemokine production|recycling endosome|chemokine-mediated signaling pathway	chx05144	Malaria
ACKR3	3291	2691	3589	2708	2696	2565	10611	10278	8248	ACKR3	atypical chemokine receptor 3	GO:0001525,GO:0001570,GO:0005044,GO:0005768,GO:0005769,GO:0005886,GO:0005905,GO:0006935,GO:0006955,GO:0007155,GO:0007204,GO:0009897,GO:0009986,GO:0015026,GO:0016021,GO:0016493,GO:0016494,GO:0019722,GO:0019956,GO:0019957,GO:0019958,GO:0031623,GO:0043231,GO:0048471,GO:0055037,GO:0060326,GO:0070374,GO:1902230	angiogenesis|vasculogenesis|scavenger receptor activity|endosome|early endosome|plasma membrane|clathrin-coated pit|chemotaxis|immune response|cell adhesion|positive regulation of cytosolic calcium ion concentration|external side of plasma membrane|cell surface|coreceptor activity|integral component of membrane|C-C chemokine receptor activity|C-X-C chemokine receptor activity|calcium-mediated sig…	chx04060,chx04061	Cytokine-cytokine receptor interaction|Viral protein interaction with cytokine and cytokine receptor
ACKR4	17	6	6	2	2	4	14	7	15	ACKR4	atypical chemokine receptor 4	GO:0004950,GO:0005044,GO:0005769,GO:0006935,GO:0006955,GO:0007204,GO:0009897,GO:0016021,GO:0016493,GO:0019722,GO:0019956,GO:0019957,GO:0055037,GO:0060326	chemokine receptor activity|scavenger receptor activity|early endosome|chemotaxis|immune response|positive regulation of cytosolic calcium ion concentration|external side of plasma membrane|integral component of membrane|C-C chemokine receptor activity|calcium-mediated signaling|chemokine binding|C-C chemokine binding|recycling endosome|cell chemotaxis	chx04060,chx04061	Cytokine-cytokine receptor interaction|Viral protein interaction with cytokine and cytokine receptor
ACLY	1841	1660	2256	2658	2639	2575	3439	3926	3300	ACLY	ATP citrate lyase	GO:0003878,GO:0005524,GO:0005737,GO:0006085,GO:0006101,GO:0008610,GO:0046872,GO:0048037	ATP citrate synthase activity|ATP binding|cytoplasm|acetyl-CoA biosynthetic process|citrate metabolic process|lipid biosynthetic process|metal ion binding|cofactor binding	chx00020	Citrate cycle (TCA cycle)
ACO1	1711	1385	1970	2308	2171	2023	2199	2429	1872	ACO1	aconitase 1	GO:0003994,GO:0005737,GO:0005739,GO:0005829,GO:0006099,GO:0006101,GO:0006879,GO:0008198,GO:0010040,GO:0030350,GO:0051538,GO:0051539	aconitate hydratase activity|cytoplasm|mitochondrion|cytosol|tricarboxylic acid cycle|citrate metabolic process|cellular iron ion homeostasis|ferrous iron binding|response to iron(II) ion|iron-responsive element binding|3 iron, 4 sulfur cluster binding|4 iron, 4 sulfur cluster binding	chx00020,chx00630	Citrate cycle (TCA cycle)|Glyoxylate and dicarboxylate metabolism
ACO2	2272	2018	2708	2822	2940	2823	3406	3403	2941	ACO2	aconitase 2	GO:0003994,GO:0005506,GO:0005739,GO:0005829,GO:0006099,GO:0006101,GO:0008198,GO:0043209,GO:0051538,GO:0051539	aconitate hydratase activity|iron ion binding|mitochondrion|cytosol|tricarboxylic acid cycle|citrate metabolic process|ferrous iron binding|myelin sheath|3 iron, 4 sulfur cluster binding|4 iron, 4 sulfur cluster binding	chx00020,chx00630	Citrate cycle (TCA cycle)|Glyoxylate and dicarboxylate metabolism
ACOT11	3	3	2	2	2	0	10	5	1	Acot11	acyl-CoA thioesterase 11	GO:0000062,GO:0005829,GO:0006631,GO:0006637,GO:0008289,GO:0009266,GO:0009409,GO:0016290,GO:0035556,GO:0036042,GO:0047617,GO:0052689,GO:0120163,GO:1900535	fatty-acyl-CoA binding|cytosol|fatty acid metabolic process|acyl-CoA metabolic process|lipid binding|response to temperature stimulus|response to cold|palmitoyl-CoA hydrolase activity|intracellular signal transduction|long-chain fatty acyl-CoA binding|acyl-CoA hydrolase activity|carboxylic ester hydrolase activity|negative regulation of cold-induced thermogenesis|palmitic acid biosynthetic process
ACOT12	0	1	0	1	0	0	3	1	2	ACOT12	acyl-CoA thioesterase 12	GO:0000062,GO:0003986,GO:0005524,GO:0005829,GO:0006084,GO:0006090,GO:0006637,GO:0008289,GO:0016290,GO:0036042,GO:0047617,GO:0052689,GO:1900535	fatty-acyl-CoA binding|acetyl-CoA hydrolase activity|ATP binding|cytosol|acetyl-CoA metabolic process|pyruvate metabolic process|acyl-CoA metabolic process|lipid binding|palmitoyl-CoA hydrolase activity|long-chain fatty acyl-CoA binding|acyl-CoA hydrolase activity|carboxylic ester hydrolase activity|palmitic acid biosynthetic process	chx00620	Pyruvate metabolism
ACOT6	65	41	73	59	51	43	54	78	62	Acot6	acyl-CoA thioesterase 6	GO:0005777,GO:0006631,GO:0006637,GO:0047617,GO:0052689	peroxisome|fatty acid metabolic process|acyl-CoA metabolic process|acyl-CoA hydrolase activity|carboxylic ester hydrolase activity
ACOT7	3225	3115	3944	4362	4295	4102	4186	3956	3459	ACOT7	acyl-CoA thioesterase 7	GO:0000062,GO:0005654,GO:0005739,GO:0005829,GO:0006637,GO:0009062,GO:0015937,GO:0016290,GO:0036042,GO:0036114,GO:0036116,GO:0042803,GO:0043005,GO:0047617,GO:0051792,GO:0052689,GO:0070062,GO:0102991,GO:1900535	fatty-acyl-CoA binding|nucleoplasm|mitochondrion|cytosol|acyl-CoA metabolic process|fatty acid catabolic process|coenzyme A biosynthetic process|palmitoyl-CoA hydrolase activity|long-chain fatty acyl-CoA binding|medium-chain fatty-acyl-CoA catabolic process|long-chain fatty-acyl-CoA catabolic process|protein homodimerization activity|neuron projection|acyl-CoA hydrolase activity|medium-chain fatt…	chx00062,chx01040	Fatty acid elongation|Biosynthesis of unsaturated fatty acids
ACOT8	1425	1571	1888	1636	1807	1634	1473	1357	1150	ACOT8	acyl-CoA thioesterase 8	GO:0003986,GO:0005102,GO:0005782,GO:0005829,GO:0006625,GO:0006637,GO:0006699,GO:0009062,GO:0016032,GO:0016289,GO:0016290,GO:0016559,GO:0033540,GO:0033882,GO:0036109,GO:0043649,GO:0045225,GO:0047617,GO:0052689,GO:0052815	acetyl-CoA hydrolase activity|signaling receptor binding|peroxisomal matrix|cytosol|protein targeting to peroxisome|acyl-CoA metabolic process|bile acid biosynthetic process|fatty acid catabolic process|viral process|CoA hydrolase activity|palmitoyl-CoA hydrolase activity|peroxisome fission|fatty acid beta-oxidation using acyl-CoA oxidase|choloyl-CoA hydrolase activity|alpha-linolenic acid metabo…	chx00120,chx04146	Primary bile acid biosynthesis|Peroxisome
ACOT9	2273	2135	2810	3496	3561	3416	3857	3756	3178	ACOT9	acyl-CoA thioesterase 9	GO:0005739,GO:0006637,GO:0047617,GO:0052689	mitochondrion|acyl-CoA metabolic process|acyl-CoA hydrolase activity|carboxylic ester hydrolase activity
ACOX1	2228	1835	2625	2901	2879	2592	5114	5997	5337	ACOX1	acyl-CoA oxidase 1	GO:0000038,GO:0003997,GO:0005504,GO:0005777,GO:0006091,GO:0006629,GO:0006693,GO:0016401,GO:0019395,GO:0033540,GO:0050660,GO:0055088,GO:0071949	very long-chain fatty acid metabolic process|acyl-CoA oxidase activity|fatty acid binding|peroxisome|generation of precursor metabolites and energy|lipid metabolic process|prostaglandin metabolic process|palmitoyl-CoA oxidase activity|fatty acid oxidation|fatty acid beta-oxidation using acyl-CoA oxidase|flavin adenine dinucleotide binding|lipid homeostasis|FAD binding	chx00071,chx00410,chx00592,chx00640,chx01040,chx03320,chx04024,chx04146	Fatty acid degradation|beta-Alanine metabolism|alpha-Linolenic acid metabolism|Propanoate metabolism|Biosynthesis of unsaturated fatty acids|PPAR signaling pathway|cAMP signaling pathway|Peroxisome
ACOX2	1481	1455	1788	1070	1079	987	981	967	842	ACOX2	acyl-CoA oxidase 2	GO:0003997,GO:0005102,GO:0005504,GO:0005777,GO:0005782,GO:0005829,GO:0006625,GO:0006699,GO:0010942,GO:0016402,GO:0033540,GO:0033791,GO:0042803,GO:0043231,GO:0050660,GO:0055088,GO:0071949,GO:1902884	acyl-CoA oxidase activity|signaling receptor binding|fatty acid binding|peroxisome|peroxisomal matrix|cytosol|protein targeting to peroxisome|bile acid biosynthetic process|positive regulation of cell death|pristanoyl-CoA oxidase activity|fatty acid beta-oxidation using acyl-CoA oxidase|3alpha,7alpha,12alpha-trihydroxy-5beta-cholestanoyl-CoA 24-hydroxylase activity|protein homodimerization activi…	chx00120,chx03320,chx04146	Primary bile acid biosynthesis|PPAR signaling pathway|Peroxisome
ACOX3	221	180	266	312	298	327	683	725	622	ACOX3	acyl-CoA oxidase 3, pristanoyl	GO:0003997,GO:0005102,GO:0005504,GO:0005777,GO:0005782,GO:0005829,GO:0006625,GO:0016020,GO:0016402,GO:0033540,GO:0050660,GO:0055088,GO:0071949	acyl-CoA oxidase activity|signaling receptor binding|fatty acid binding|peroxisome|peroxisomal matrix|cytosol|protein targeting to peroxisome|membrane|pristanoyl-CoA oxidase activity|fatty acid beta-oxidation using acyl-CoA oxidase|flavin adenine dinucleotide binding|lipid homeostasis|FAD binding	chx00071,chx00410,chx00592,chx00640,chx01040,chx03320,chx04024,chx04146	Fatty acid degradation|beta-Alanine metabolism|alpha-Linolenic acid metabolism|Propanoate metabolism|Biosynthesis of unsaturated fatty acids|PPAR signaling pathway|cAMP signaling pathway|Peroxisome
ACOXL	0	0	0	1	0	1	0	0	1	ACOXL	acyl-CoA oxidase-like	GO:0003997,GO:0005504,GO:0005777,GO:0005782,GO:0016402,GO:0033540,GO:0050660,GO:0055088	acyl-CoA oxidase activity|fatty acid binding|peroxisome|peroxisomal matrix|pristanoyl-CoA oxidase activity|fatty acid beta-oxidation using acyl-CoA oxidase|flavin adenine dinucleotide binding|lipid homeostasis
ACP1	2175	2031	2467	2419	2305	2281	1921	1777	1699	ACP1	acid phosphatase 1, soluble	GO:0003993,GO:0004726,GO:0005737,GO:0009898,GO:0070062	acid phosphatase activity|non-membrane spanning protein tyrosine phosphatase activity|cytoplasm|cytoplasmic side of plasma membrane|extracellular exosome	chx00730,chx00740,chx04520	Thiamine metabolism|Riboflavin metabolism|Adherens junction
ACP2	18	18	17	54	50	36	194	228	197	ACP2	acid phosphatase 2, lysosomal	GO:0001501,GO:0003993,GO:0005765,GO:0007040,GO:0016021,GO:0043202	skeletal system development|acid phosphatase activity|lysosomal membrane|lysosome organization|integral component of membrane|lysosomal lumen	chx00740,chx04142	Riboflavin metabolism|Lysosome
ACP5	1276	1324	1646	1431	1413	1272	1010	896	722	ACP5	acid phosphatase 5, tartrate resistant	GO:0001503,GO:0003993,GO:0005576,GO:0005764,GO:0006811,GO:0008198,GO:0008199,GO:0032496,GO:0032691,GO:0032695,GO:0032720,GO:0032929,GO:0034097,GO:0045019,GO:0045453,GO:0050728,GO:0050830,GO:0055072,GO:0060349	ossification|acid phosphatase activity|extracellular region|lysosome|ion transport|ferrous iron binding|ferric iron binding|response to lipopolysaccharide|negative regulation of interleukin-1 beta production|negative regulation of interleukin-12 production|negative regulation of tumor necrosis factor production|negative regulation of superoxide anion generation|response to cytokine|negative regul…	chx00740,chx04142,chx04380,chx05323	Riboflavin metabolism|Lysosome|Osteoclast differentiation|Rheumatoid arthritis
ACP6	108	82	97	71	82	84	157	137	135	ACP6	acid phosphatase 6, lysophosphatidic	GO:0002244,GO:0003993,GO:0005739,GO:0052642,GO:2001311	hematopoietic progenitor cell differentiation|acid phosphatase activity|mitochondrion|lysophosphatidic acid phosphatase activity|lysobisphosphatidic acid metabolic process
ACP7	78	62	93	46	65	36	13	7	6	ACP7	acid phosphatase 7, tartrate resistant (putative)	GO:0003993,GO:0005576,GO:0046872	acid phosphatase activity|extracellular region|metal ion binding
ACPP	883	646	952	606	656	591	1381	1763	1504	ACPP	acid phosphatase, prostate	GO:0003993,GO:0005615,GO:0005622,GO:0005886,GO:0006144,GO:0006772,GO:0008253,GO:0009117,GO:0012506,GO:0016021,GO:0016311,GO:0016791,GO:0030175,GO:0042131,GO:0042803,GO:0046085,GO:0051289,GO:0051930,GO:0052642,GO:0060168	acid phosphatase activity|extracellular space|intracellular|plasma membrane|purine nucleobase metabolic process|thiamine metabolic process|5'-nucleotidase activity|nucleotide metabolic process|vesicle membrane|integral component of membrane|dephosphorylation|phosphatase activity|filopodium|thiamine phosphate phosphatase activity|protein homodimerization activity|adenosine metabolic process|protei…
ACPT	8	7	13	2	4	0	1	3	1	ACP4	acid phosphatase, testicular	GO:0003993,GO:0004725,GO:0010955,GO:0010977,GO:0016021,GO:0030971,GO:0042476,GO:0045211,GO:0048168,GO:0120154,GO:1990264	acid phosphatase activity|protein tyrosine phosphatase activity|negative regulation of protein processing|negative regulation of neuron projection development|integral component of membrane|receptor tyrosine kinase binding|odontogenesis|postsynaptic membrane|regulation of neuronal synaptic plasticity|negative regulation of ERBB4 signaling pathway|peptidyl-tyrosine dephosphorylation involved in in…
ACR	1	5	0	1	0	0	1	6	9	ACR	acrosin	GO:0001669,GO:0004040,GO:0004252,GO:0005537,GO:0007190,GO:0007338,GO:0007340,GO:0008144,GO:0042806	acrosomal vesicle|amidase activity|serine-type endopeptidase activity|mannose binding|activation of adenylate cyclase activity|single fertilization|acrosome reaction|drug binding|fucose binding
ACRBP	5	7	9	8	9	12	7	6	4	ACRBP	acrosin binding protein	GO:0001669,GO:0002080,GO:0005576,GO:0048240	acrosomal vesicle|acrosomal membrane|extracellular region|sperm capacitation
ACRC	192	149	224	152	140	144	181	202	180	GCNA	acidic repeat containing	GO:0005634	nucleus
ACSBG1	262	190	299	71	51	62	77	69	78	ACSBG1	acyl-CoA synthetase bubblegum family member 1	GO:0000038,GO:0004467,GO:0005524,GO:0005783,GO:0031410,GO:0031957,GO:0051384,GO:0102391	very long-chain fatty acid metabolic process|long-chain fatty acid-CoA ligase activity|ATP binding|endoplasmic reticulum|cytoplasmic vesicle|very long-chain fatty acid-CoA ligase activity|response to glucocorticoid|decanoate-CoA ligase activity	chx00061,chx00071,chx03320,chx04920	Fatty acid biosynthesis|Fatty acid degradation|PPAR signaling pathway|Adipocytokine signaling pathway
ACSBG2	0	1	1	0	0	0	0	0	0	ACSBG2	acyl-CoA synthetase bubblegum family member 2	GO:0004467,GO:0005524,GO:0005737,GO:0005739,GO:0005829,GO:0006631,GO:0007275,GO:0007283,GO:0016020,GO:0030154,GO:0031957,GO:0035338,GO:0047617,GO:0102391	long-chain fatty acid-CoA ligase activity|ATP binding|cytoplasm|mitochondrion|cytosol|fatty acid metabolic process|multicellular organism development|spermatogenesis|membrane|cell differentiation|very long-chain fatty acid-CoA ligase activity|long-chain fatty-acyl-CoA biosynthetic process|acyl-CoA hydrolase activity|decanoate-CoA ligase activity	chx00061,chx00071,chx03320,chx04920	Fatty acid biosynthesis|Fatty acid degradation|PPAR signaling pathway|Adipocytokine signaling pathway
ACSF2	2963	3124	3845	3546	3423	3297	2994	2900	2516	ACSF2	acyl-CoA synthetase family member 2	GO:0005524,GO:0005739,GO:0006631,GO:0016874	ATP binding|mitochondrion|fatty acid metabolic process|ligase activity
ACSF3	140	141	191	243	276	234	291	304	256	ACSF3	acyl-CoA synthetase family member 3	GO:0005524,GO:0005739,GO:0006633,GO:0031957,GO:0090409,GO:0090410	ATP binding|mitochondrion|fatty acid biosynthetic process|very long-chain fatty acid-CoA ligase activity|malonyl-CoA synthetase activity|malonate catabolic process	chx00061,chx00280	Fatty acid biosynthesis|Valine, leucine and isoleucine degradation
ACSL1	540	465	507	509	572	482	1088	1067	997	ACSL1	acyl-CoA synthetase long-chain family member 1	GO:0001676,GO:0004467,GO:0005524,GO:0005739,GO:0005741,GO:0005778,GO:0005789,GO:0005886,GO:0007584,GO:0008610,GO:0014070,GO:0016020,GO:0016021,GO:0019216,GO:0019432,GO:0033211,GO:0034201,GO:0035338,GO:0036109,GO:0042178,GO:0042493,GO:0043651,GO:0044539,GO:0071902,GO:0102391,GO:0120162	long-chain fatty acid metabolic process|long-chain fatty acid-CoA ligase activity|ATP binding|mitochondrion|mitochondrial outer membrane|peroxisomal membrane|endoplasmic reticulum membrane|plasma membrane|response to nutrient|lipid biosynthetic process|response to organic cyclic compound|membrane|integral component of membrane|regulation of lipid metabolic process|triglyceride biosynthetic proces…	chx00061,chx00071,chx03320,chx04146,chx04216,chx04714,chx04920	Fatty acid biosynthesis|Fatty acid degradation|PPAR signaling pathway|Peroxisome|Ferroptosis|Thermogenesis|Adipocytokine signaling pathway
ACSL3	1545	1215	1851	2081	1861	1949	2692	3053	2649	ACSL3	acyl-CoA synthetase long-chain family member 3	GO:0004467,GO:0005524,GO:0005741,GO:0005778,GO:0005783,GO:0005789,GO:0005794,GO:0005811,GO:0006633,GO:0007420,GO:0007584,GO:0014070,GO:0016020,GO:0016021,GO:0019901,GO:0019904,GO:0034379,GO:0035338,GO:0042998,GO:0044539,GO:0048471,GO:0051047,GO:0102391,GO:2001247	long-chain fatty acid-CoA ligase activity|ATP binding|mitochondrial outer membrane|peroxisomal membrane|endoplasmic reticulum|endoplasmic reticulum membrane|Golgi apparatus|lipid droplet|fatty acid biosynthetic process|brain development|response to nutrient|response to organic cyclic compound|membrane|integral component of membrane|protein kinase binding|protein domain specific binding|very-low-d…	chx00061,chx00071,chx03320,chx04146,chx04216,chx04714,chx04920	Fatty acid biosynthesis|Fatty acid degradation|PPAR signaling pathway|Peroxisome|Ferroptosis|Thermogenesis|Adipocytokine signaling pathway
ACSL4	1366	1286	1692	2355	2223	2144	2067	2131	2151	ACSL4	acyl-CoA synthetase long-chain family member 4	GO:0004467,GO:0005524,GO:0005737,GO:0005741,GO:0005778,GO:0005789,GO:0005811,GO:0006629,GO:0007584,GO:0008610,GO:0015908,GO:0016020,GO:0016021,GO:0019432,GO:0030307,GO:0031957,GO:0032307,GO:0035338,GO:0043025,GO:0044233,GO:0047676,GO:0060136,GO:0060996,GO:0070062,GO:0070672,GO:0102391	long-chain fatty acid-CoA ligase activity|ATP binding|cytoplasm|mitochondrial outer membrane|peroxisomal membrane|endoplasmic reticulum membrane|lipid droplet|lipid metabolic process|response to nutrient|lipid biosynthetic process|fatty acid transport|membrane|integral component of membrane|triglyceride biosynthetic process|positive regulation of cell growth|very long-chain fatty acid-CoA ligase …	chx00061,chx00071,chx03320,chx04146,chx04216,chx04714,chx04920	Fatty acid biosynthesis|Fatty acid degradation|PPAR signaling pathway|Peroxisome|Ferroptosis|Thermogenesis|Adipocytokine signaling pathway
ACSL5	5890	5269	6557	5808	5770	5261	5898	5783	5138	Acsl5	acyl-CoA synthetase long-chain family member 5	GO:0004467,GO:0005524,GO:0005739,GO:0005741,GO:0005789,GO:0006631,GO:0007584,GO:0008654,GO:0009744,GO:0009749,GO:0010747,GO:0010867,GO:0015908,GO:0016021,GO:0032000,GO:0032869,GO:0035338,GO:0070723,GO:0102391	long-chain fatty acid-CoA ligase activity|ATP binding|mitochondrion|mitochondrial outer membrane|endoplasmic reticulum membrane|fatty acid metabolic process|response to nutrient|phospholipid biosynthetic process|response to sucrose|response to glucose|positive regulation of plasma membrane long-chain fatty acid transport|positive regulation of triglyceride biosynthetic process|fatty acid transpor…	chx00061,chx00071,chx03320,chx04146,chx04216,chx04714,chx04920	Fatty acid biosynthesis|Fatty acid degradation|PPAR signaling pathway|Peroxisome|Ferroptosis|Thermogenesis|Adipocytokine signaling pathway
ACSL6	1	1	1	3	0	0	0	3	5	ACSL6	acyl-CoA synthetase long-chain family member 6	GO:0001676,GO:0004467,GO:0005524,GO:0005741,GO:0005778,GO:0005789,GO:0005886,GO:0006637,GO:0007405,GO:0016020,GO:0016021,GO:0019899,GO:0035338,GO:0042803,GO:0102391	long-chain fatty acid metabolic process|long-chain fatty acid-CoA ligase activity|ATP binding|mitochondrial outer membrane|peroxisomal membrane|endoplasmic reticulum membrane|plasma membrane|acyl-CoA metabolic process|neuroblast proliferation|membrane|integral component of membrane|enzyme binding|long-chain fatty-acyl-CoA biosynthetic process|protein homodimerization activity|decanoate-CoA ligase…	chx00061,chx00071,chx03320,chx04146,chx04216,chx04714,chx04920	Fatty acid biosynthesis|Fatty acid degradation|PPAR signaling pathway|Peroxisome|Ferroptosis|Thermogenesis|Adipocytokine signaling pathway
ACSM3	0	2	5	0	1	1	1	1	0	ACSM3	acyl-CoA synthetase medium-chain family member 3	GO:0005524,GO:0005759,GO:0006633,GO:0015645,GO:0046872,GO:0047760	ATP binding|mitochondrial matrix|fatty acid biosynthetic process|fatty acid ligase activity|metal ion binding|butyrate-CoA ligase activity	chx00650	Butanoate metabolism
ACSS1	18	10	22	8	12	15	3	4	5	Acss1	acyl-CoA synthetase short-chain family member 1	GO:0003987,GO:0005524,GO:0005739,GO:0005759,GO:0006085,GO:0016208,GO:0019413,GO:0019427,GO:0019542	acetate-CoA ligase activity|ATP binding|mitochondrion|mitochondrial matrix|acetyl-CoA biosynthetic process|AMP binding|acetate biosynthetic process|acetyl-CoA biosynthetic process from acetate|propionate biosynthetic process	chx00010,chx00620,chx00630,chx00640	Glycolysis / Gluconeogenesis|Pyruvate metabolism|Glyoxylate and dicarboxylate metabolism|Propanoate metabolism
ACSS2	208	209	212	278	321	281	590	697	537	ACSS2	acyl-CoA synthetase short-chain family member 2	GO:0003987,GO:0005524,GO:0005654,GO:0005737,GO:0005759,GO:0005829,GO:0006069,GO:0008610,GO:0016208,GO:0019413,GO:0019427,GO:0019542,GO:0043231	acetate-CoA ligase activity|ATP binding|nucleoplasm|cytoplasm|mitochondrial matrix|cytosol|ethanol oxidation|lipid biosynthetic process|AMP binding|acetate biosynthetic process|acetyl-CoA biosynthetic process from acetate|propionate biosynthetic process|intracellular membrane-bounded organelle	chx00010,chx00620,chx00630,chx00640	Glycolysis / Gluconeogenesis|Pyruvate metabolism|Glyoxylate and dicarboxylate metabolism|Propanoate metabolism
ACTA1	18	4	15	13	11	17	4	2	8	ACTA1	actin, alpha 1, skeletal muscle	GO:0001725,GO:0005524,GO:0005737,GO:0005865,GO:0005884,GO:0010628,GO:0030027,GO:0030175,GO:0030240,GO:0044297,GO:0048741,GO:0090131	stress fiber|ATP binding|cytoplasm|striated muscle thin filament|actin filament|positive regulation of gene expression|lamellipodium|filopodium|skeletal muscle thin filament assembly|cell body|skeletal muscle fiber development|mesenchyme migration
ACTA2	1055	1006	1239	322	309	294	420	470	404	ACTA2	actin, alpha 2, smooth muscle, aorta	GO:0005200,GO:0005524,GO:0005737,GO:0005856,GO:0010628,GO:0030027,GO:0030175,GO:0044297,GO:0090131	structural constituent of cytoskeleton|ATP binding|cytoplasm|cytoskeleton|positive regulation of gene expression|lamellipodium|filopodium|cell body|mesenchyme migration	chx04270,chx04371,chx04926	Vascular smooth muscle contraction|Apelin signaling pathway|Relaxin signaling pathway
ACTB	78752	71771	95180	71787	79993	68554	88757	87593	70320	ACTB	actin beta	GO:0005524,GO:0005634,GO:0005856,GO:0005886,GO:0005925,GO:0015629,GO:0019894,GO:0019901,GO:0022898,GO:0030957,GO:0032991,GO:0035267,GO:0036464,GO:0042802,GO:0048870,GO:0050998,GO:0051621,GO:0072749,GO:0097433,GO:0098871,GO:0098973,GO:0098978,GO:1903076	ATP binding|nucleus|cytoskeleton|plasma membrane|focal adhesion|actin cytoskeleton|kinesin binding|protein kinase binding|regulation of transmembrane transporter activity|Tat protein binding|protein-containing complex|NuA4 histone acetyltransferase complex|cytoplasmic ribonucleoprotein granule|identical protein binding|cell motility|nitric-oxide synthase binding|regulation of norepinephrine uptak…	chx04015,chx04145,chx04210,chx04390,chx04510,chx04520,chx04530,chx04611,chx04670,chx04714,chx04810,chx04919,chx04921,chx05100,chx05132,chx05135,chx05164,chx05205,chx05225,chx05410,chx05412,chx05414,chx05416,chx05418	Rap1 signaling pathway|Phagosome|Apoptosis|Hippo signaling pathway|Focal adhesion|Adherens junction|Tight junction|Platelet activation|Leukocyte transendothelial migration|Thermogenesis|Regulation of actin cytoskeleton|Thyroid hormone signaling pathway|Oxytocin signaling pathway|Bacterial invasion of epithelial cells|Salmonella infection|Yersinia infection|Influenza A|Proteoglycans in cancer|Hepa…
ACTC1	51	47	68	11	3	4	2	3	2	actc1	actin, alpha, cardiac muscle 1	GO:0005524,GO:0005737,GO:0005856,GO:0010628,GO:0030027,GO:0030175,GO:0044297,GO:0090131	ATP binding|cytoplasm|cytoskeleton|positive regulation of gene expression|lamellipodium|filopodium|cell body|mesenchyme migration	chx04260,chx04261,chx05410,chx05414	Cardiac muscle contraction|Adrenergic signaling in cardiomyocytes|Hypertrophic cardiomyopathy (HCM)|Dilated cardiomyopathy (DCM)
ACTG1	206830	192632	251316	166272	165314	154788	166945	170311	140613	ACTG1	actin gamma 1			chx04015,chx04145,chx04210,chx04390,chx04510,chx04520,chx04530,chx04611,chx04670,chx04714,chx04810,chx04919,chx04921,chx05100,chx05132,chx05135,chx05164,chx05205,chx05225,chx05410,chx05412,chx05414,chx05416,chx05418	Rap1 signaling pathway|Phagosome|Apoptosis|Hippo signaling pathway|Focal adhesion|Adherens junction|Tight junction|Platelet activation|Leukocyte transendothelial migration|Thermogenesis|Regulation of actin cytoskeleton|Thyroid hormone signaling pathway|Oxytocin signaling pathway|Bacterial invasion of epithelial cells|Salmonella infection|Yersinia infection|Influenza A|Proteoglycans in cancer|Hepa…
ACTG2	355	356	412	26	40	50	52	57	58	ACTG2	actin, gamma 2, smooth muscle, enteric	GO:0005524,GO:0005615,GO:0005737,GO:0005829,GO:0006936,GO:0010628,GO:0030027,GO:0030175,GO:0032982,GO:0044297,GO:0070062,GO:0071944,GO:0072562,GO:0090131	ATP binding|extracellular space|cytoplasm|cytosol|muscle contraction|positive regulation of gene expression|lamellipodium|filopodium|myosin filament|cell body|extracellular exosome|cell periphery|blood microparticle|mesenchyme migration	chx04270	Vascular smooth muscle contraction
ACTL6A	271	210	263	317	253	350	341	399	349	ACTL6A	actin like 6A	GO:0000790,GO:0001825,GO:0003407,GO:0003682,GO:0003713,GO:0005634,GO:0005654,GO:0005886,GO:0006281,GO:0006310,GO:0006338,GO:0006357,GO:0007165,GO:0016514,GO:0016579,GO:0021510,GO:0031011,GO:0032991,GO:0035267,GO:0040008,GO:0043044,GO:0043967,GO:0043968,GO:0071564	nuclear chromatin|blastocyst formation|neural retina development|chromatin binding|transcription coactivator activity|nucleus|nucleoplasm|plasma membrane|DNA repair|DNA recombination|chromatin remodeling|regulation of transcription by RNA polymerase II|signal transduction|SWI/SNF complex|protein deubiquitination|spinal cord development|Ino80 complex|protein-containing complex|NuA4 histone acetylt…	chx04714,chx05225	Thermogenesis|Hepatocellular carcinoma
ACTL6B	1	0	0	0	0	0	1	0	0	Actl6b	actin like 6B	GO:0005634,GO:0005730,GO:0006338,GO:0016514,GO:0021510,GO:0071565	nucleus|nucleolus|chromatin remodeling|SWI/SNF complex|spinal cord development|nBAF complex	chx04714,chx05225	Thermogenesis|Hepatocellular carcinoma
ACTL7B	0	1	0	0	0	0	1	0	1	ACTL7B	actin like 7B	GO:0005737,GO:0005856	cytoplasm|cytoskeleton
ACTL8	1	0	0	0	1	1	4	3	1	ACTL8	actin like 8	GO:0005737,GO:0005856,GO:0030855	cytoplasm|cytoskeleton|epithelial cell differentiation
ACTN1	11253	8629	12894	11628	12470	11283	18474	19963	17404	ACTN1	actinin alpha 1	GO:0001725,GO:0001726,GO:0003725,GO:0005178,GO:0005509,GO:0005523,GO:0005884,GO:0005903,GO:0005915,GO:0005916,GO:0005923,GO:0005925,GO:0012506,GO:0016328,GO:0017166,GO:0030018,GO:0030027,GO:0030220,GO:0030374,GO:0030486,GO:0031252,GO:0042383,GO:0042803,GO:0043462,GO:0043495,GO:0044325,GO:0045214,GO:0046928,GO:0048041,GO:0048741,GO:0051015,GO:0051017,GO:0051234,GO:0051271,GO:0051393,GO:0051639,GO:…	stress fiber|ruffle|double-stranded RNA binding|integrin binding|calcium ion binding|tropomyosin binding|actin filament|brush border|zonula adherens|fascia adherens|bicellular tight junction|focal adhesion|vesicle membrane|lateral plasma membrane|vinculin binding|Z disc|lamellipodium|platelet formation|nuclear receptor transcription coactivator activity|smooth muscle dense body|cell leading edge|…	chx04510,chx04520,chx04530,chx04670,chx04810,chx05146,chx05203,chx05322	Focal adhesion|Adherens junction|Tight junction|Leukocyte transendothelial migration|Regulation of actin cytoskeleton|Amoebiasis|Viral carcinogenesis|Systemic lupus erythematosus
ACTN2	2	2	1	0	0	0	1	1	0	ACTN2	actinin alpha 2	GO:0003779,GO:0005509,GO:0030018	actin binding|calcium ion binding|Z disc	chx05412	Arrhythmogenic right ventricular cardiomyopathy (ARVC)
ACTN3	18	11	6	29	33	33	38	29	34	ACTN3	actinin alpha 3	GO:0003779,GO:0005509,GO:0005737,GO:0005815,GO:0007030,GO:0007041,GO:0019894,GO:0030036,GO:0030507,GO:0031941,GO:0032029,GO:0032391,GO:0034452,GO:0045505,GO:0097381	actin binding|calcium ion binding|cytoplasm|microtubule organizing center|Golgi organization|lysosomal transport|kinesin binding|actin cytoskeleton organization|spectrin binding|filamentous actin|myosin tail binding|photoreceptor connecting cilium|dynactin binding|dynein intermediate chain binding|photoreceptor disc membrane	chx05412	Arrhythmogenic right ventricular cardiomyopathy (ARVC)
ACTN4	22209	19776	25977	34478	35064	31372	57737	60954	50214	ACTN4	actinin alpha 4	GO:0000977,GO:0001725,GO:0001882,GO:0005509,GO:0005634,GO:0005737,GO:0005829,GO:0005903,GO:0005911,GO:0015031,GO:0016604,GO:0030018,GO:0030050,GO:0030335,GO:0030374,GO:0030863,GO:0031143,GO:0031490,GO:0035357,GO:0042803,GO:0042974,GO:0044325,GO:0048384,GO:0048471,GO:0048549,GO:0051015,GO:0051017,GO:0051271,GO:0070830,GO:1900025,GO:1901224,GO:1902396,GO:1990904	RNA polymerase II regulatory region sequence-specific DNA binding|stress fiber|nucleoside binding|calcium ion binding|nucleus|cytoplasm|cytosol|brush border|cell-cell junction|protein transport|nuclear body|Z disc|vesicle transport along actin filament|positive regulation of cell migration|nuclear receptor transcription coactivator activity|cortical cytoskeleton|pseudopodium|chromatin DNA binding…	chx04510,chx04520,chx04530,chx04670,chx04810,chx05146,chx05203,chx05322	Focal adhesion|Adherens junction|Tight junction|Leukocyte transendothelial migration|Regulation of actin cytoskeleton|Amoebiasis|Viral carcinogenesis|Systemic lupus erythematosus
ACTR10	2417	2125	3031	3847	3637	3605	3891	4145	3943	ACTR10	actin-related protein 10 homolog	GO:0005737,GO:0005869,GO:0007018	cytoplasm|dynactin complex|microtubule-based movement
ACTR1A	7032	6007	8175	11308	12045	11216	12502	12790	10953	ACTR1A	ARP1 actin-related protein 1 homolog A, centractin alpha	GO:0005524,GO:0005815,GO:0005869,GO:0005938	ATP binding|microtubule organizing center|dynactin complex|cell cortex
ACTR1B	780	570	853	1072	1097	965	1559	1681	1277	ACTR1B	ARP1 actin-related protein 1 homolog B, centractin beta	GO:0005524,GO:0005737,GO:0005815,GO:0005869	ATP binding|cytoplasm|microtubule organizing center|dynactin complex
ACTR2	3917	3036	4514	7546	6351	6375	9032	10136	9484	ACTR2	ARP2 actin related protein 2 homolog	GO:0003779,GO:0005524,GO:0005634,GO:0005737,GO:0005829,GO:0005885,GO:0034314,GO:0035861,GO:0042995,GO:0045944,GO:1905168	actin binding|ATP binding|nucleus|cytoplasm|cytosol|Arp2/3 protein complex|Arp2/3 complex-mediated actin nucleation|site of double-strand break|cell projection|positive regulation of transcription by RNA polymerase II|positive regulation of double-strand break repair via homologous recombination	chx04530,chx05135	Tight junction|Yersinia infection
ACTR3	4336	3641	5045	6589	6076	5934	6319	6897	6451	ACTR3	ARP3 actin related protein 3 homolog	GO:0003779,GO:0005200,GO:0005524,GO:0005634,GO:0005737,GO:0005829,GO:0005885,GO:0005903,GO:0005911,GO:0005925,GO:0007163,GO:0008356,GO:0015629,GO:0016020,GO:0016344,GO:0030027,GO:0033206,GO:0034314,GO:0035861,GO:0038096,GO:0045944,GO:0048013,GO:0051653,GO:0060271,GO:0061024,GO:0070062,GO:0070358,GO:0071346	actin binding|structural constituent of cytoskeleton|ATP binding|nucleus|cytoplasm|cytosol|Arp2/3 protein complex|brush border|cell-cell junction|focal adhesion|establishment or maintenance of cell polarity|asymmetric cell division|actin cytoskeleton|membrane|meiotic chromosome movement towards spindle pole|lamellipodium|meiotic cytokinesis|Arp2/3 complex-mediated actin nucleation|site of double-…	chx04530,chx05135	Tight junction|Yersinia infection
ACTR3B	21	22	30	41	21	41	108	114	56	ACTR3B	ARP3 actin related protein 3 homolog B	GO:0003779,GO:0005524,GO:0005737,GO:0005885,GO:0034314,GO:0042995,GO:0070062	actin binding|ATP binding|cytoplasm|Arp2/3 protein complex|Arp2/3 complex-mediated actin nucleation|cell projection|extracellular exosome	chx04530,chx05135	Tight junction|Yersinia infection
ACTR5	637	522	791	948	1001	1017	944	936	846	ACTR5	ARP5 actin-related protein 5 homolog	GO:0005634,GO:0005654,GO:0005737,GO:0006302,GO:0006310,GO:0016579,GO:0031011,GO:0070914	nucleus|nucleoplasm|cytoplasm|double-strand break repair|DNA recombination|protein deubiquitination|Ino80 complex|UV-damage excision repair
ACTR6	334	297	393	685	485	536	541	639	541	ACTR6	ARP6 actin-related protein 6 homolog	GO:0005634,GO:0005737,GO:0005856,GO:0006338	nucleus|cytoplasm|cytoskeleton|chromatin remodeling
ACTR8	319	365	456	623	588	556	558	574	529	ACTR8	ARP8 actin-related protein 8 homolog	GO:0005524,GO:0005813,GO:0006281,GO:0006310,GO:0006338,GO:0007049,GO:0031011,GO:0051301	ATP binding|centrosome|DNA repair|DNA recombination|chromatin remodeling|cell cycle|Ino80 complex|cell division
ACTRT3	41	31	50	57	65	46	83	54	47	ACTRT3	actin related protein T3	GO:0001673,GO:0005737,GO:0005856	male germ cell nucleus|cytoplasm|cytoskeleton
ACVR1	645	445	702	934	937	831	1241	1415	1131	ACVR1	activin A receptor type 1	GO:0000082,GO:0001569,GO:0001701,GO:0001702,GO:0001707,GO:0001755,GO:0002526,GO:0003143,GO:0003181,GO:0003183,GO:0003203,GO:0003274,GO:0003289,GO:0004672,GO:0004674,GO:0004675,GO:0005024,GO:0005025,GO:0005524,GO:0005887,GO:0006468,GO:0007179,GO:0007281,GO:0007368,GO:0007389,GO:0007507,GO:0009968,GO:0010862,GO:0016361,GO:0017046,GO:0018107,GO:0019838,GO:0030278,GO:0030335,GO:0030501,GO:0030509,GO:…	G1/S transition of mitotic cell cycle|branching involved in blood vessel morphogenesis|in utero embryonic development|gastrulation with mouth forming second|mesoderm formation|neural crest cell migration|acute inflammatory response|embryonic heart tube morphogenesis|atrioventricular valve morphogenesis|mitral valve morphogenesis|endocardial cushion morphogenesis|endocardial cushion fusion|atrial …	chx04060,chx04350,chx04550,chx05418	Cytokine-cytokine receptor interaction|TGF-beta signaling pathway|Signaling pathways regulating pluripotency of stem cells|Fluid shear stress and atherosclerosis
ACVR1B	462	386	548	293	328	295	431	573	380	ACVR1B	activin A receptor type 1B	GO:0000082,GO:0001701,GO:0001942,GO:0004674,GO:0004675,GO:0005024,GO:0005025,GO:0005524,GO:0005829,GO:0005886,GO:0005887,GO:0006355,GO:0006468,GO:0007165,GO:0007178,GO:0007179,GO:0007389,GO:0007417,GO:0009986,GO:0010629,GO:0010862,GO:0016361,GO:0018107,GO:0019838,GO:0030308,GO:0031625,GO:0032924,GO:0032927,GO:0034711,GO:0038092,GO:0043235,GO:0045648,GO:0045944,GO:0046332,GO:0046545,GO:0046777,GO:…	G1/S transition of mitotic cell cycle|in utero embryonic development|hair follicle development|protein serine/threonine kinase activity|transmembrane receptor protein serine/threonine kinase activity|transforming growth factor beta-activated receptor activity|transforming growth factor beta receptor activity, type I|ATP binding|cytosol|plasma membrane|integral component of plasma membrane|regulat…	chx04060,chx04350,chx04550	Cytokine-cytokine receptor interaction|TGF-beta signaling pathway|Signaling pathways regulating pluripotency of stem cells
ACVR1C	0	0	0	0	1	0	0	0	0	ACVR1C	activin A receptor type 1C	GO:0002021,GO:0004674,GO:0005024,GO:0005025,GO:0005524,GO:0005886,GO:0005887,GO:0006468,GO:0007179,GO:0007389,GO:0009749,GO:0016361,GO:0019838,GO:0019915,GO:0030154,GO:0030262,GO:0032868,GO:0032924,GO:0038092,GO:0038100,GO:0043235,GO:0043280,GO:0046332,GO:0046676,GO:0046872,GO:0048179,GO:0048185,GO:1901164,GO:1901383	response to dietary excess|protein serine/threonine kinase activity|transforming growth factor beta-activated receptor activity|transforming growth factor beta receptor activity, type I|ATP binding|plasma membrane|integral component of plasma membrane|protein phosphorylation|transforming growth factor beta receptor signaling pathway|pattern specification process|response to glucose|activin recept…	chx04060,chx04350,chx04550	Cytokine-cytokine receptor interaction|TGF-beta signaling pathway|Signaling pathways regulating pluripotency of stem cells
ACVR2A	346	329	501	353	356	345	402	502	448	ACVR2A	activin A receptor type 2A	GO:0001702,GO:0005024,GO:0005026,GO:0005524,GO:0005737,GO:0005887,GO:0007179,GO:0007283,GO:0007368,GO:0007389,GO:0007498,GO:0009952,GO:0009986,GO:0010862,GO:0015026,GO:0017002,GO:0019838,GO:0030165,GO:0030501,GO:0030509,GO:0030510,GO:0032924,GO:0032927,GO:0034673,GO:0034711,GO:0034713,GO:0042713,GO:0043084,GO:0043235,GO:0043621,GO:0045648,GO:0045669,GO:0045944,GO:0046332,GO:0046872,GO:0048179,GO:…	gastrulation with mouth forming second|transforming growth factor beta-activated receptor activity|transforming growth factor beta receptor activity, type II|ATP binding|cytoplasm|integral component of plasma membrane|transforming growth factor beta receptor signaling pathway|spermatogenesis|determination of left/right symmetry|pattern specification process|mesoderm development|anterior/posterior…	chx04060,chx04350,chx04550,chx05418	Cytokine-cytokine receptor interaction|TGF-beta signaling pathway|Signaling pathways regulating pluripotency of stem cells|Fluid shear stress and atherosclerosis
ACVR2B	116	102	105	177	196	197	415	562	511	ACVR2B	activin A receptor type 2B	GO:0005024,GO:0005026,GO:0005524,GO:0005887,GO:0007179,GO:0007389,GO:0019838,GO:0032924,GO:0034713,GO:0043235,GO:0046332,GO:0046872,GO:0048179,GO:0048185	transforming growth factor beta-activated receptor activity|transforming growth factor beta receptor activity, type II|ATP binding|integral component of plasma membrane|transforming growth factor beta receptor signaling pathway|pattern specification process|growth factor binding|activin receptor signaling pathway|type I transforming growth factor beta receptor binding|receptor complex|SMAD bindin…	chx04060,chx04350,chx04550,chx05418	Cytokine-cytokine receptor interaction|TGF-beta signaling pathway|Signaling pathways regulating pluripotency of stem cells|Fluid shear stress and atherosclerosis
ACVRL1	0	1	0	0	0	0	0	0	0	ACVRL1	activin A receptor like type 1	GO:0001525,GO:0005524,GO:0005886,GO:0016021,GO:0046872,GO:0098821	angiogenesis|ATP binding|plasma membrane|integral component of membrane|metal ion binding|BMP receptor activity	chx04060	Cytokine-cytokine receptor interaction
ACY1	2085	1935	2738	3133	3189	2852	4260	4109	3435	ACY1	aminoacylase 1	GO:0004046,GO:0005737,GO:0006520,GO:0008237,GO:0046872	aminoacylase activity|cytoplasm|cellular amino acid metabolic process|metallopeptidase activity|metal ion binding	chx00220	Arginine biosynthesis
ACYP1	73	76	110	128	107	140	95	62	62	ACYP1	acylphosphatase 1	GO:0003998	acylphosphatase activity	chx00620	Pyruvate metabolism
ACYP2	141	109	167	176	195	209	148	165	143	ACYP2	acylphosphatase 2	GO:0003998	acylphosphatase activity	chx00620	Pyruvate metabolism
ADA	643	456	688	571	654	599	757	672	559	ADA	adenosine deaminase			chx00230,chx05340	Purine metabolism|Primary immunodeficiency
ADAD1	0	0	0	0	0	0	0	1	1	Adad1	adenosine deaminase domain containing 1	GO:0003723,GO:0003725,GO:0003726,GO:0005634,GO:0005730,GO:0005737,GO:0006382,GO:0006396,GO:0007275,GO:0007286,GO:0008251	RNA binding|double-stranded RNA binding|double-stranded RNA adenosine deaminase activity|nucleus|nucleolus|cytoplasm|adenosine to inosine editing|RNA processing|multicellular organism development|spermatid development|tRNA-specific adenosine deaminase activity
ADAL	34	41	40	55	74	67	116	191	151	ADAL	adenosine deaminase like	GO:0004000,GO:0006154,GO:0009117,GO:0046103,GO:0046872	adenosine deaminase activity|adenosine catabolic process|nucleotide metabolic process|inosine biosynthetic process|metal ion binding
ADAM10	740	628	966	1222	1066	1058	1967	2607	2376	ADAM10	ADAM metallopeptidase domain 10	GO:0000139,GO:0001701,GO:0004175,GO:0004222,GO:0005634,GO:0005737,GO:0005794,GO:0005798,GO:0006468,GO:0006509,GO:0007162,GO:0007219,GO:0008237,GO:0008284,GO:0009986,GO:0010820,GO:0014069,GO:0016021,GO:0016485,GO:0017124,GO:0019901,GO:0030307,GO:0034612,GO:0042117,GO:0042803,GO:0046872,GO:0051088,GO:0051089,GO:0097038,GO:0097197,GO:0098696,GO:0098978,GO:0099173	Golgi membrane|in utero embryonic development|endopeptidase activity|metalloendopeptidase activity|nucleus|cytoplasm|Golgi apparatus|Golgi-associated vesicle|protein phosphorylation|membrane protein ectodomain proteolysis|negative regulation of cell adhesion|Notch signaling pathway|metallopeptidase activity|positive regulation of cell proliferation|cell surface|positive regulation of T cell chemo…	chx05010	Alzheimer disease
ADAM11	6	7	8	5	6	6	31	23	38	ADAM11	ADAM metallopeptidase domain 11	GO:0004222,GO:0005178,GO:0005886,GO:0007229,GO:0008237,GO:0016021	metalloendopeptidase activity|integrin binding|plasma membrane|integrin-mediated signaling pathway|metallopeptidase activity|integral component of membrane
ADAM12	119	75	132	79	50	75	97	132	89	ADAM12	ADAM metallopeptidase domain 12
ADAM15	2198	1846	2488	3327	3721	3099	3929	3690	2966	ADAM15	ADAM metallopeptidase domain 15	GO:0001525,GO:0001669,GO:0001953,GO:0002418,GO:0004222,GO:0005178,GO:0005886,GO:0005912,GO:0007160,GO:0007229,GO:0008237,GO:0008584,GO:0009986,GO:0016021,GO:0017124,GO:0022617,GO:0030198,GO:0030308,GO:0030336,GO:0030574,GO:0031514,GO:0042246,GO:0045087,GO:0046872,GO:0060317,GO:0070062,GO:1900121,GO:1904628,GO:1990910	angiogenesis|acrosomal vesicle|negative regulation of cell-matrix adhesion|immune response to tumor cell|metalloendopeptidase activity|integrin binding|plasma membrane|adherens junction|cell-matrix adhesion|integrin-mediated signaling pathway|metallopeptidase activity|male gonad development|cell surface|integral component of membrane|SH3 domain binding|extracellular matrix disassembly|extracellul…
ADAM17	2690	2168	3175	4189	3778	3931	5992	6801	6025	ADAM17	ADAM metallopeptidase domain 17			chx04330,chx05010	Notch signaling pathway|Alzheimer disease
ADAM19	59	86	80	19	4	16	50	32	36	ADAM19	ADAM metallopeptidase domain 19	GO:0001890,GO:0004222,GO:0005634,GO:0005794,GO:0005886,GO:0006509,GO:0010628,GO:0016021,GO:0017124,GO:0030198,GO:0046872,GO:0062023,GO:2000049	placenta development|metalloendopeptidase activity|nucleus|Golgi apparatus|plasma membrane|membrane protein ectodomain proteolysis|positive regulation of gene expression|integral component of membrane|SH3 domain binding|extracellular matrix organization|metal ion binding|collagen-containing extracellular matrix|positive regulation of cell-cell adhesion mediated by cadherin
ADAM20	2	3	4	1	0	1	0	2	4	ADAM20	ADAM metallopeptidase domain 20	GO:0004222,GO:0005886,GO:0007338,GO:0007339,GO:0008237,GO:0016021,GO:0046872	metalloendopeptidase activity|plasma membrane|single fertilization|binding of sperm to zona pellucida|metallopeptidase activity|integral component of membrane|metal ion binding
ADAM28	0	0	0	0	0	0	1	1	0	ADAM28	ADAM metallopeptidase domain 28	GO:0004222,GO:0005576,GO:0005739,GO:0005886,GO:0007283,GO:0008237,GO:0016021,GO:0046872	metalloendopeptidase activity|extracellular region|mitochondrion|plasma membrane|spermatogenesis|metallopeptidase activity|integral component of membrane|metal ion binding
ADAM33	1	0	0	0	0	1	0	0	1	ADAM33	ADAM metallopeptidase domain 33
ADAM8	353	300	479	613	643	585	1257	1213	1013	ADAM8	ADAM metallopeptidase domain 8	GO:0000902,GO:0001525,GO:0002102,GO:0002523,GO:0002675,GO:0004222,GO:0004252,GO:0005509,GO:0005737,GO:0005886,GO:0005887,GO:0006954,GO:0008237,GO:0008270,GO:0009986,GO:0010954,GO:0022407,GO:0022617,GO:0032010,GO:0032127,GO:0033089,GO:0035579,GO:0042581,GO:0043312,GO:0043406,GO:0043524,GO:0043621,GO:0045089,GO:0045780,GO:0045785,GO:0048247,GO:0050714,GO:0050839,GO:0051044,GO:0051092,GO:0051897,GO:…	cell morphogenesis|angiogenesis|podosome|leukocyte migration involved in inflammatory response|positive regulation of acute inflammatory response|metalloendopeptidase activity|serine-type endopeptidase activity|calcium ion binding|cytoplasm|plasma membrane|integral component of plasma membrane|inflammatory response|metallopeptidase activity|zinc ion binding|cell surface|positive regulation of pro…
ADAM9	1070	639	1222	2182	1973	2017	2321	3102	2823	ADAM9	ADAM metallopeptidase domain 9
ADAMDEC1	1	0	0	0	0	0	0	0	0	ADAMDEC1	ADAM like decysin 1	GO:0004222,GO:0005576,GO:0006955,GO:0007162,GO:0008270	metalloendopeptidase activity|extracellular region|immune response|negative regulation of cell adhesion|zinc ion binding
ADAMTS1	1975	1519	2165	6481	6290	5750	9289	10646	9261	ADAMTS1	ADAM metallopeptidase with thrombospondin type 1 motif 1
ADAMTS10	13	0	5	1	1	0	1	0	2	ADAMTS10	ADAM metallopeptidase with thrombospondin type 1 motif 10	GO:0001527,GO:0004222,GO:0046872,GO:0062023	microfibril|metalloendopeptidase activity|metal ion binding|collagen-containing extracellular matrix
ADAMTS12	4	1	3	1	1	3	5	11	11	ADAMTS12	ADAM metallopeptidase with thrombospondin type 1 motif 12	GO:0004222,GO:0007160,GO:0016477,GO:0030167,GO:0032331,GO:0046872,GO:0050727,GO:0051603,GO:0062023,GO:0071347,GO:0071356,GO:0071773,GO:1901509,GO:1902203,GO:1902548,GO:2001113	metalloendopeptidase activity|cell-matrix adhesion|cell migration|proteoglycan catabolic process|negative regulation of chondrocyte differentiation|metal ion binding|regulation of inflammatory response|proteolysis involved in cellular protein catabolic process|collagen-containing extracellular matrix|cellular response to interleukin-1|cellular response to tumor necrosis factor|cellular response t…
ADAMTS13	1	1	2	0	0	0	1	2	3	ADAMTS13	ADAM metallopeptidase with thrombospondin type 1 motif 13
ADAMTS14	1	1	4	1	6	3	3	8	5	ADAMTS14	ADAM metallopeptidase with thrombospondin type 1 motif 14	GO:0004222,GO:0005576,GO:0030199,GO:0030574,GO:0046872	metalloendopeptidase activity|extracellular region|collagen fibril organization|collagen catabolic process|metal ion binding
ADAMTS15	1	0	0	2	3	4	4	6	6	ADAMTS15	ADAM metallopeptidase with thrombospondin type 1 motif 15	GO:0004222,GO:0005615,GO:0008201,GO:0008270,GO:0009986,GO:0050840,GO:0062023	metalloendopeptidase activity|extracellular space|heparin binding|zinc ion binding|cell surface|extracellular matrix binding|collagen-containing extracellular matrix
ADAMTS16	1	0	2	0	0	1	1	1	1	ADAMTS16	ADAM metallopeptidase with thrombospondin type 1 motif 16	GO:0001658,GO:0003073,GO:0004222,GO:0005576,GO:0046872,GO:0048232,GO:1902017	branching involved in ureteric bud morphogenesis|regulation of systemic arterial blood pressure|metalloendopeptidase activity|extracellular region|metal ion binding|male gamete generation|regulation of cilium assembly
ADAMTS17	3	3	7	1	1	1	0	2	4	ADAMTS17	ADAM metallopeptidase with thrombospondin type 1 motif 17	GO:0003676,GO:0004222,GO:0005576,GO:0046872	nucleic acid binding|metalloendopeptidase activity|extracellular region|metal ion binding
ADAMTS2	123	78	113	43	54	49	82	53	78	ADAMTS2	ADAM metallopeptidase with thrombospondin type 1 motif 2	GO:0004222,GO:0007283,GO:0008270,GO:0016485,GO:0030199,GO:0030324,GO:0030574,GO:0032964,GO:0043588,GO:0062023,GO:0097435	metalloendopeptidase activity|spermatogenesis|zinc ion binding|protein processing|collagen fibril organization|lung development|collagen catabolic process|collagen biosynthetic process|skin development|collagen-containing extracellular matrix|supramolecular fiber organization
ADAMTS20	0	0	0	0	0	0	1	0	1	Adamts20	ADAM metallopeptidase with thrombospondin type 1 motif 20	GO:0004175,GO:0004222,GO:0005615,GO:0006508,GO:0008270,GO:0009967,GO:0030198,GO:0043066,GO:0045636,GO:0048070	endopeptidase activity|metalloendopeptidase activity|extracellular space|proteolysis|zinc ion binding|positive regulation of signal transduction|extracellular matrix organization|negative regulation of apoptotic process|positive regulation of melanocyte differentiation|regulation of developmental pigmentation
ADAMTS3	0	1	0	0	0	0	0	0	0	ADAMTS3	ADAM metallopeptidase with thrombospondin type 1 motif 3	GO:0004175,GO:0004222,GO:0005576,GO:0005615,GO:0008201,GO:0008270,GO:0010573,GO:0016485,GO:0030199,GO:0030574,GO:0031012,GO:0032964,GO:0070062,GO:0097435,GO:1900748	endopeptidase activity|metalloendopeptidase activity|extracellular region|extracellular space|heparin binding|zinc ion binding|vascular endothelial growth factor production|protein processing|collagen fibril organization|collagen catabolic process|extracellular matrix|collagen biosynthetic process|extracellular exosome|supramolecular fiber organization|positive regulation of vascular endothelial …
ADAMTS4	25	32	30	24	28	33	66	69	50	ADAMTS4	ADAM metallopeptidase with thrombospondin type 1 motif 4	GO:0004222,GO:0005576,GO:0008237,GO:0046872	metalloendopeptidase activity|extracellular region|metallopeptidase activity|metal ion binding
ADAMTS5	8	2	2	0	0	1	0	1	0	ADAMTS5	ADAM metallopeptidase with thrombospondin type 1 motif 5	GO:0004222,GO:0005178,GO:0005576,GO:0005615,GO:0005788,GO:0006508,GO:0008201,GO:0008237,GO:0008270,GO:0022617,GO:0031012,GO:0042742,GO:0044691,GO:0050840,GO:0062023,GO:0120163	metalloendopeptidase activity|integrin binding|extracellular region|extracellular space|endoplasmic reticulum lumen|proteolysis|heparin binding|metallopeptidase activity|zinc ion binding|extracellular matrix disassembly|extracellular matrix|defense response to bacterium|tooth eruption|extracellular matrix binding|collagen-containing extracellular matrix|negative regulation of cold-induced thermog…
ADAMTS6	33	25	20	13	13	8	36	58	38	ADAMTS6	ADAM metallopeptidase with thrombospondin type 1 motif 6	GO:0003279,GO:0004222,GO:0005576,GO:0008237,GO:0035904,GO:0046872,GO:0060976	cardiac septum development|metalloendopeptidase activity|extracellular region|metallopeptidase activity|aorta development|metal ion binding|coronary vasculature development
ADAMTS7	29	19	30	36	45	40	185	242	152	ADAMTS7	ADAM metallopeptidase with thrombospondin type 1 motif 7	GO:0004222,GO:0005576,GO:0005788,GO:0008237,GO:0009986,GO:0032331,GO:0046872,GO:0051603,GO:0071347,GO:0071356,GO:0071773	metalloendopeptidase activity|extracellular region|endoplasmic reticulum lumen|metallopeptidase activity|cell surface|negative regulation of chondrocyte differentiation|metal ion binding|proteolysis involved in cellular protein catabolic process|cellular response to interleukin-1|cellular response to tumor necrosis factor|cellular response to BMP stimulus
ADAMTS8	0	0	0	0	0	0	1	0	0	ADAMTS8	ADAM metallopeptidase with thrombospondin type 1 motif 8	GO:0004222,GO:0005178,GO:0008201,GO:0008237,GO:0008270,GO:0008285,GO:0009673,GO:0062023	metalloendopeptidase activity|integrin binding|heparin binding|metallopeptidase activity|zinc ion binding|negative regulation of cell proliferation|low-affinity phosphate transmembrane transporter activity|collagen-containing extracellular matrix
ADAMTS9	19	18	45	1	0	2	1	4	1	ADAMTS9	ADAM metallopeptidase with thrombospondin type 1 motif 9	GO:0003179,GO:0003229,GO:0004222,GO:0005615,GO:0005783,GO:0006508,GO:0006516,GO:0007275,GO:0008237,GO:0008270,GO:0009617,GO:0009986,GO:0010596,GO:0015031,GO:0016192,GO:0030198,GO:0031012,GO:0035909,GO:0043231,GO:0045636,GO:0090673,GO:1903671	heart valve morphogenesis|ventricular cardiac muscle tissue development|metalloendopeptidase activity|extracellular space|endoplasmic reticulum|proteolysis|glycoprotein catabolic process|multicellular organism development|metallopeptidase activity|zinc ion binding|response to bacterium|cell surface|negative regulation of endothelial cell migration|protein transport|vesicle-mediated transport|extr…
ADAMTSL1	3	2	3	0	0	0	0	0	0	ADAMTSL1	ADAMTS like 1	GO:0005576,GO:0005788,GO:0008233	extracellular region|endoplasmic reticulum lumen|peptidase activity
ADAMTSL3	9	9	7	5	14	6	16	18	11	ADAMTSL3	ADAMTS like 3	GO:0005576,GO:0008233,GO:0043231	extracellular region|peptidase activity|intracellular membrane-bounded organelle
ADAMTSL4	1457	1160	1620	2407	2413	2190	5014	5417	4286	ADAMTSL4	ADAMTS like 4	GO:0002020,GO:0002064,GO:0005614,GO:0005788,GO:0006915,GO:0008233,GO:0030198,GO:0043065	protease binding|epithelial cell development|interstitial matrix|endoplasmic reticulum lumen|apoptotic process|peptidase activity|extracellular matrix organization|positive regulation of apoptotic process
ADAMTSL5	12	10	13	24	30	10	35	48	28	ADAMTSL5	ADAMTS like 5	GO:0001527,GO:0005576,GO:0008201,GO:0031012	microfibril|extracellular region|heparin binding|extracellular matrix
ADAP1	281	275	332	580	579	523	692	684	525	ADAP1	ArfGAP with dual PH domains 1	GO:0005096,GO:0005547,GO:0005634,GO:0005737,GO:0005829,GO:0005886,GO:0007166,GO:0043087,GO:0043533,GO:0046872,GO:1902936	GTPase activator activity|phosphatidylinositol-3,4,5-trisphosphate binding|nucleus|cytoplasm|cytosol|plasma membrane|cell surface receptor signaling pathway|regulation of GTPase activity|inositol 1,3,4,5 tetrakisphosphate binding|metal ion binding|phosphatidylinositol bisphosphate binding
ADAP2	0	0	1	1	2	1	1	6	6	ADAP2	ArfGAP with dual PH domains 2	GO:0005096,GO:0005546,GO:0005547,GO:0005737,GO:0005740,GO:0005886,GO:0007507,GO:0030674,GO:0043325,GO:0043533,GO:0046872	GTPase activator activity|phosphatidylinositol-4,5-bisphosphate binding|phosphatidylinositol-3,4,5-trisphosphate binding|cytoplasm|mitochondrial envelope|plasma membrane|heart development|protein binding, bridging|phosphatidylinositol-3,4-bisphosphate binding|inositol 1,3,4,5 tetrakisphosphate binding|metal ion binding
ADAR	632	428	672	1033	1033	916	1896	2142	1867	ADAR	adenosine deaminase, RNA specific	GO:0003677,GO:0003723,GO:0003725,GO:0003726,GO:0005634,GO:0005654,GO:0005730,GO:0005737,GO:0006382,GO:0006396,GO:0006397,GO:0006606,GO:0006611,GO:0008251,GO:0009615,GO:0016020,GO:0016553,GO:0031054,GO:0035280,GO:0035455,GO:0044387,GO:0044530,GO:0045070,GO:0045087,GO:0046872,GO:0051607,GO:0060337	DNA binding|RNA binding|double-stranded RNA binding|double-stranded RNA adenosine deaminase activity|nucleus|nucleoplasm|nucleolus|cytoplasm|adenosine to inosine editing|RNA processing|mRNA processing|protein import into nucleus|protein export from nucleus|tRNA-specific adenosine deaminase activity|response to virus|membrane|base conversion or substitution editing|pre-miRNA processing|miRNA loadi…	chx04623,chx05162,chx05164	Cytosolic DNA-sensing pathway|Measles|Influenza A
ADARB1	471	387	532	553	520	483	853	900	757	ADARB1	adenosine deaminase, RNA specific B1	GO:0003723,GO:0003725,GO:0003726,GO:0003729,GO:0005634,GO:0005654,GO:0005730,GO:0005737,GO:0005829,GO:0006382,GO:0006396,GO:0006397,GO:0007274,GO:0008251,GO:0008285,GO:0016553,GO:0021610,GO:0021618,GO:0021965,GO:0030336,GO:0035264,GO:0044387,GO:0045070,GO:0045087,GO:0046872,GO:0050884,GO:0051607,GO:0051726,GO:0060384,GO:0060415,GO:0061744,GO:0097049	RNA binding|double-stranded RNA binding|double-stranded RNA adenosine deaminase activity|mRNA binding|nucleus|nucleoplasm|nucleolus|cytoplasm|cytosol|adenosine to inosine editing|RNA processing|mRNA processing|neuromuscular synaptic transmission|tRNA-specific adenosine deaminase activity|negative regulation of cell proliferation|base conversion or substitution editing|facial nerve morphogenesis|h…
ADARB2	2	5	0	11	8	3	6	6	4	ADARB2	adenosine deaminase, RNA specific B2 (inactive)	GO:0003723,GO:0003725,GO:0003726,GO:0003727,GO:0004000,GO:0005634,GO:0005730,GO:0005737,GO:0006382,GO:0006396,GO:0006397,GO:0008251,GO:0046872	RNA binding|double-stranded RNA binding|double-stranded RNA adenosine deaminase activity|single-stranded RNA binding|adenosine deaminase activity|nucleus|nucleolus|cytoplasm|adenosine to inosine editing|RNA processing|mRNA processing|tRNA-specific adenosine deaminase activity|metal ion binding
ADAT1	124	105	159	181	163	161	414	440	393	ADAT1	adenosine deaminase, tRNA specific 1	GO:0003723,GO:0008033,GO:0008251,GO:0046872	RNA binding|tRNA processing|tRNA-specific adenosine deaminase activity|metal ion binding
ADAT2	40	40	34	72	59	43	92	77	85	DEADC1	adenosine deaminase, tRNA specific 2	GO:0002100,GO:0006400,GO:0008270,GO:0052717,GO:0052718	tRNA wobble adenosine to inosine editing|tRNA modification|zinc ion binding|tRNA-specific adenosine-34 deaminase activity|tRNA-specific adenosine-34 deaminase complex
ADAT3	46	35	51	63	38	54	32	54	42	ADAT3	adenosine deaminase, tRNA specific 3	GO:0003824,GO:0005654,GO:0008033,GO:0046872	catalytic activity|nucleoplasm|tRNA processing|metal ion binding
ADCK1	48	57	70	79	117	110	95	114	74	ADCK1	aarF domain containing kinase 1	GO:0004674,GO:0005524,GO:0005576	protein serine/threonine kinase activity|ATP binding|extracellular region
ADCK2	340	295	362	422	498	469	840	811	656	ADCK2	aarF domain containing kinase 2	GO:0004674,GO:0005524,GO:0016021	protein serine/threonine kinase activity|ATP binding|integral component of membrane
ADCK5	455	466	604	933	864	841	1208	1090	1001	ADCK5	aarF domain containing kinase 5	GO:0004674,GO:0016021	protein serine/threonine kinase activity|integral component of membrane
ADCY1	1	1	0	0	0	6	0	1	0	ADCY1	adenylate cyclase 1	GO:0004016,GO:0005516,GO:0005524,GO:0005737,GO:0005887,GO:0006171,GO:0007189,GO:0008294,GO:0019933,GO:0042752,GO:0045121,GO:0046872,GO:0048511,GO:0071277,GO:1904322	adenylate cyclase activity|calmodulin binding|ATP binding|cytoplasm|integral component of plasma membrane|cAMP biosynthetic process|adenylate cyclase-activating G protein-coupled receptor signaling pathway|calcium- and calmodulin-responsive adenylate cyclase activity|cAMP-mediated signaling|regulation of circadian rhythm|membrane raft|metal ion binding|rhythmic process|cellular response to calciu…	chx00230,chx01522,chx04015,chx04020,chx04022,chx04024,chx04062,chx04072,chx04114,chx04211,chx04213,chx04261,chx04270,chx04371,chx04540,chx04611,chx04713,chx04714,chx04720,chx04723,chx04724,chx04725,chx04727,chx04750,chx04911,chx04912,chx04913,chx04914,chx04915,chx04916,chx04918,chx04921,chx04923,chx04925,chx04926,chx04927,chx04928,chx04934,chx04935,chx04970,chx04971,chx04972,chx04976,chx05032,chx…	Purine metabolism|Endocrine resistance|Rap1 signaling pathway|Calcium signaling pathway|cGMP-PKG signaling pathway|cAMP signaling pathway|Chemokine signaling pathway|Phospholipase D signaling pathway|Oocyte meiosis|Longevity regulating pathway|Longevity regulating pathway - multiple species|Adrenergic signaling in cardiomyocytes|Vascular smooth muscle contraction|Apelin signaling pathway|Gap junc…
ADCY10	0	0	0	0	0	0	0	1	0	ADCY10	adenylate cyclase 10, soluble	GO:0000287,GO:0003351,GO:0004016,GO:0005524,GO:0005634,GO:0005856,GO:0005886,GO:0005929,GO:0006171,GO:0007283,GO:0035556,GO:0048471,GO:0071241,GO:0071890	magnesium ion binding|epithelial cilium movement|adenylate cyclase activity|ATP binding|nucleus|cytoskeleton|plasma membrane|cilium|cAMP biosynthetic process|spermatogenesis|intracellular signal transduction|perinuclear region of cytoplasm|cellular response to inorganic substance|bicarbonate binding	chx00230,chx04024,chx04371,chx04713,chx04714,chx04935	Purine metabolism|cAMP signaling pathway|Apelin signaling pathway|Circadian entrainment|Thermogenesis|Growth hormone synthesis, secretion and action
ADCY2	1	0	1	0	0	0	0	0	0	ADCY2	adenylate cyclase 2	GO:0000287,GO:0003091,GO:0004016,GO:0005524,GO:0005737,GO:0005886,GO:0005887,GO:0006171,GO:0007186,GO:0007188,GO:0007189,GO:0007193,GO:0008179,GO:0016020,GO:0019933,GO:0030145,GO:0030425,GO:0045121,GO:0046982,GO:0071377,GO:1904322	magnesium ion binding|renal water homeostasis|adenylate cyclase activity|ATP binding|cytoplasm|plasma membrane|integral component of plasma membrane|cAMP biosynthetic process|G protein-coupled receptor signaling pathway|adenylate cyclase-modulating G protein-coupled receptor signaling pathway|adenylate cyclase-activating G protein-coupled receptor signaling pathway|adenylate cyclase-inhibiting G …	chx00230,chx01522,chx04015,chx04020,chx04022,chx04024,chx04062,chx04072,chx04114,chx04211,chx04213,chx04261,chx04270,chx04371,chx04540,chx04611,chx04713,chx04714,chx04723,chx04724,chx04725,chx04727,chx04750,chx04911,chx04912,chx04913,chx04914,chx04915,chx04916,chx04918,chx04921,chx04922,chx04923,chx04925,chx04926,chx04927,chx04928,chx04934,chx04935,chx04970,chx04971,chx04972,chx04976,chx05032,chx…	Purine metabolism|Endocrine resistance|Rap1 signaling pathway|Calcium signaling pathway|cGMP-PKG signaling pathway|cAMP signaling pathway|Chemokine signaling pathway|Phospholipase D signaling pathway|Oocyte meiosis|Longevity regulating pathway|Longevity regulating pathway - multiple species|Adrenergic signaling in cardiomyocytes|Vascular smooth muscle contraction|Apelin signaling pathway|Gap junc…
ADCY3	66	39	57	76	80	104	59	73	50	ADCY3	adenylate cyclase 3	GO:0003091,GO:0004016,GO:0005516,GO:0005524,GO:0005737,GO:0005794,GO:0005886,GO:0005887,GO:0005929,GO:0006171,GO:0007165,GO:0007186,GO:0007189,GO:0007193,GO:0007338,GO:0007340,GO:0007608,GO:0008355,GO:0016020,GO:0016021,GO:0030317,GO:0046872,GO:0071377,GO:1904322	renal water homeostasis|adenylate cyclase activity|calmodulin binding|ATP binding|cytoplasm|Golgi apparatus|plasma membrane|integral component of plasma membrane|cilium|cAMP biosynthetic process|signal transduction|G protein-coupled receptor signaling pathway|adenylate cyclase-activating G protein-coupled receptor signaling pathway|adenylate cyclase-inhibiting G protein-coupled receptor signaling…	chx00230,chx01522,chx04015,chx04020,chx04022,chx04024,chx04062,chx04072,chx04114,chx04211,chx04213,chx04261,chx04270,chx04371,chx04540,chx04611,chx04713,chx04714,chx04723,chx04724,chx04725,chx04727,chx04740,chx04750,chx04911,chx04912,chx04913,chx04914,chx04915,chx04916,chx04918,chx04921,chx04923,chx04925,chx04926,chx04927,chx04928,chx04934,chx04935,chx04962,chx04970,chx04971,chx04972,chx04976,chx…	Purine metabolism|Endocrine resistance|Rap1 signaling pathway|Calcium signaling pathway|cGMP-PKG signaling pathway|cAMP signaling pathway|Chemokine signaling pathway|Phospholipase D signaling pathway|Oocyte meiosis|Longevity regulating pathway|Longevity regulating pathway - multiple species|Adrenergic signaling in cardiomyocytes|Vascular smooth muscle contraction|Apelin signaling pathway|Gap junc…
ADCY4	1	3	3	4	1	3	8	8	4	ADCY4	adenylate cyclase 4	GO:0003091,GO:0004016,GO:0005080,GO:0005524,GO:0005737,GO:0005886,GO:0005887,GO:0006171,GO:0007186,GO:0007188,GO:0007189,GO:0007193,GO:0016020,GO:0030425,GO:0046872,GO:0071377	renal water homeostasis|adenylate cyclase activity|protein kinase C binding|ATP binding|cytoplasm|plasma membrane|integral component of plasma membrane|cAMP biosynthetic process|G protein-coupled receptor signaling pathway|adenylate cyclase-modulating G protein-coupled receptor signaling pathway|adenylate cyclase-activating G protein-coupled receptor signaling pathway|adenylate cyclase-inhibiting…	chx00230,chx01522,chx04015,chx04020,chx04022,chx04024,chx04062,chx04072,chx04114,chx04211,chx04213,chx04261,chx04270,chx04371,chx04540,chx04611,chx04713,chx04714,chx04723,chx04724,chx04725,chx04727,chx04742,chx04750,chx04911,chx04912,chx04913,chx04914,chx04915,chx04916,chx04918,chx04921,chx04923,chx04925,chx04926,chx04927,chx04928,chx04934,chx04935,chx04970,chx04971,chx04972,chx04976,chx05032,chx…	Purine metabolism|Endocrine resistance|Rap1 signaling pathway|Calcium signaling pathway|cGMP-PKG signaling pathway|cAMP signaling pathway|Chemokine signaling pathway|Phospholipase D signaling pathway|Oocyte meiosis|Longevity regulating pathway|Longevity regulating pathway - multiple species|Adrenergic signaling in cardiomyocytes|Vascular smooth muscle contraction|Apelin signaling pathway|Gap junc…
ADCY6	1096	957	1283	1682	1538	1573	2633	3047	2531	ADCY6	adenylate cyclase 6	GO:0003091,GO:0004016,GO:0005524,GO:0005622,GO:0005887,GO:0005929,GO:0006171,GO:0007189,GO:0031226,GO:0035811,GO:0046872,GO:1904117,GO:1904322	renal water homeostasis|adenylate cyclase activity|ATP binding|intracellular|integral component of plasma membrane|cilium|cAMP biosynthetic process|adenylate cyclase-activating G protein-coupled receptor signaling pathway|intrinsic component of plasma membrane|negative regulation of urine volume|metal ion binding|cellular response to vasopressin|cellular response to forskolin	chx00230,chx01522,chx04015,chx04022,chx04024,chx04062,chx04072,chx04114,chx04211,chx04213,chx04261,chx04270,chx04371,chx04540,chx04611,chx04713,chx04714,chx04723,chx04724,chx04725,chx04727,chx04742,chx04750,chx04911,chx04912,chx04913,chx04914,chx04915,chx04916,chx04918,chx04921,chx04923,chx04924,chx04925,chx04926,chx04927,chx04928,chx04934,chx04935,chx04961,chx04962,chx04970,chx04971,chx04972,chx…	Purine metabolism|Endocrine resistance|Rap1 signaling pathway|cGMP-PKG signaling pathway|cAMP signaling pathway|Chemokine signaling pathway|Phospholipase D signaling pathway|Oocyte meiosis|Longevity regulating pathway|Longevity regulating pathway - multiple species|Adrenergic signaling in cardiomyocytes|Vascular smooth muscle contraction|Apelin signaling pathway|Gap junction|Platelet activation|C…
ADCY7	95	86	105	95	119	110	150	167	173	ADCY7	adenylate cyclase 7	GO:0002819,GO:0004016,GO:0005524,GO:0005622,GO:0005886,GO:0005887,GO:0006171,GO:0007189,GO:0046872,GO:0071285,GO:0071361,GO:1900016	regulation of adaptive immune response|adenylate cyclase activity|ATP binding|intracellular|plasma membrane|integral component of plasma membrane|cAMP biosynthetic process|adenylate cyclase-activating G protein-coupled receptor signaling pathway|metal ion binding|cellular response to lithium ion|cellular response to ethanol|negative regulation of cytokine production involved in inflammatory respo…	chx00230,chx01522,chx04015,chx04020,chx04022,chx04024,chx04062,chx04072,chx04114,chx04211,chx04213,chx04261,chx04270,chx04371,chx04540,chx04611,chx04713,chx04714,chx04723,chx04724,chx04725,chx04727,chx04750,chx04911,chx04912,chx04913,chx04914,chx04915,chx04916,chx04918,chx04921,chx04923,chx04925,chx04926,chx04927,chx04928,chx04934,chx04935,chx04970,chx04971,chx04972,chx04976,chx05032,chx05163,chx…	Purine metabolism|Endocrine resistance|Rap1 signaling pathway|Calcium signaling pathway|cGMP-PKG signaling pathway|cAMP signaling pathway|Chemokine signaling pathway|Phospholipase D signaling pathway|Oocyte meiosis|Longevity regulating pathway|Longevity regulating pathway - multiple species|Adrenergic signaling in cardiomyocytes|Vascular smooth muscle contraction|Apelin signaling pathway|Gap junc…
ADCY9	111	82	145	202	235	196	353	366	288	ADCY9	adenylate cyclase 9	GO:0003091,GO:0004016,GO:0005524,GO:0005622,GO:0005886,GO:0005887,GO:0006171,GO:0007165,GO:0007186,GO:0007189,GO:0007193,GO:0016021,GO:0030424,GO:0030425,GO:0046872,GO:0071377,GO:0071880	renal water homeostasis|adenylate cyclase activity|ATP binding|intracellular|plasma membrane|integral component of plasma membrane|cAMP biosynthetic process|signal transduction|G protein-coupled receptor signaling pathway|adenylate cyclase-activating G protein-coupled receptor signaling pathway|adenylate cyclase-inhibiting G protein-coupled receptor signaling pathway|integral component of membran…	chx00230,chx01522,chx04015,chx04020,chx04022,chx04024,chx04062,chx04072,chx04114,chx04211,chx04213,chx04261,chx04270,chx04371,chx04540,chx04611,chx04713,chx04714,chx04723,chx04724,chx04725,chx04727,chx04750,chx04911,chx04912,chx04913,chx04914,chx04915,chx04916,chx04918,chx04921,chx04923,chx04925,chx04926,chx04927,chx04928,chx04934,chx04935,chx04961,chx04962,chx04970,chx04971,chx04972,chx04976,chx…	Purine metabolism|Endocrine resistance|Rap1 signaling pathway|Calcium signaling pathway|cGMP-PKG signaling pathway|cAMP signaling pathway|Chemokine signaling pathway|Phospholipase D signaling pathway|Oocyte meiosis|Longevity regulating pathway|Longevity regulating pathway - multiple species|Adrenergic signaling in cardiomyocytes|Vascular smooth muscle contraction|Apelin signaling pathway|Gap junc…
ADCYAP1	5	4	2	13	3	3	0	1	1	ADCYAP1	adenylate cyclase activating polypeptide 1	GO:0005184,GO:0005576,GO:0005622,GO:0007189,GO:0007204,GO:0007218,GO:0008277,GO:0010628,GO:0016521,GO:0019933,GO:0030073,GO:0031175,GO:0031858,GO:0032880,GO:0043547,GO:0045860,GO:0045944,GO:0051428,GO:0060124,GO:0070374	neuropeptide hormone activity|extracellular region|intracellular|adenylate cyclase-activating G protein-coupled receptor signaling pathway|positive regulation of cytosolic calcium ion concentration|neuropeptide signaling pathway|regulation of G protein-coupled receptor signaling pathway|positive regulation of gene expression|pituitary adenylate cyclase activating polypeptide activity|cAMP-mediate…	chx04024,chx04080,chx04713,chx04911,chx04924	cAMP signaling pathway|Neuroactive ligand-receptor interaction|Circadian entrainment|Insulin secretion|Renin secretion
ADD1	1571	1382	1894	2061	2343	2154	3771	4085	3505	Add1	adducin 1	GO:0005198,GO:0005516,GO:0005856,GO:0005913,GO:0006811,GO:0007010,GO:0014069,GO:0030425,GO:0030507,GO:0030837,GO:0042608,GO:0043197,GO:0044853,GO:0045202,GO:0045766,GO:0045807,GO:0048471,GO:0051015,GO:0051016,GO:0051017,GO:0071300,GO:1903142,GO:1903393	structural molecule activity|calmodulin binding|cytoskeleton|cell-cell adherens junction|ion transport|cytoskeleton organization|postsynaptic density|dendrite|spectrin binding|negative regulation of actin filament polymerization|T cell receptor binding|dendritic spine|plasma membrane raft|synapse|positive regulation of angiogenesis|positive regulation of endocytosis|perinuclear region of cytoplas…
ADD2	1	1	5	7	1	3	8	4	4	ADD2	adducin 2	GO:0003779,GO:0005198,GO:0005516,GO:0005829,GO:0005856,GO:0007416,GO:0008290,GO:0014069,GO:0019901,GO:0030036,GO:0030097,GO:0030507,GO:0031410,GO:0032092,GO:0042803,GO:0044853,GO:0046982,GO:0050900,GO:0050901,GO:0051015,GO:0051016,GO:0051017,GO:0055085,GO:0065003	actin binding|structural molecule activity|calmodulin binding|cytosol|cytoskeleton|synapse assembly|F-actin capping protein complex|postsynaptic density|protein kinase binding|actin cytoskeleton organization|hemopoiesis|spectrin binding|cytoplasmic vesicle|positive regulation of protein binding|protein homodimerization activity|plasma membrane raft|protein heterodimerization activity|leukocyte mi…
ADD3	149	102	203	318	336	246	470	666	555	ADD3	adducin 3
ADGB	0	0	2	0	0	0	0	0	0	ADGB	androglobin	GO:0004198,GO:0005622,GO:0019825,GO:0020037	calcium-dependent cysteine-type endopeptidase activity|intracellular|oxygen binding|heme binding
ADGRA2	59	44	81	29	27	30	49	67	33	ADGRA2	adhesion G protein-coupled receptor A2	GO:0002040,GO:0004930,GO:0005886,GO:0007166,GO:0007186,GO:0007417,GO:0009986,GO:0010595,GO:0016021,GO:0030175,GO:0043542,GO:0045765,GO:0050920,GO:0090210,GO:1900747	sprouting angiogenesis|G protein-coupled receptor activity|plasma membrane|cell surface receptor signaling pathway|G protein-coupled receptor signaling pathway|central nervous system development|cell surface|positive regulation of endothelial cell migration|integral component of membrane|filopodium|endothelial cell migration|regulation of angiogenesis|regulation of chemotaxis|regulation of establ…
ADGRA3	494	378	610	844	772	712	1293	1342	1188	ADGRA3	adhesion G protein-coupled receptor A3	GO:0004930,GO:0007166,GO:0007186,GO:0009897,GO:0016021	G protein-coupled receptor activity|cell surface receptor signaling pathway|G protein-coupled receptor signaling pathway|external side of plasma membrane|integral component of membrane
ADGRB1	0	0	0	0	0	0	0	0	1	Adgrb1	adhesion G protein-coupled receptor B1	GO:0001530,GO:0001786,GO:0001891,GO:0004888,GO:0004930,GO:0005615,GO:0005886,GO:0005887,GO:0005925,GO:0006910,GO:0006911,GO:0007166,GO:0007189,GO:0007399,GO:0007517,GO:0010596,GO:0014069,GO:0016525,GO:0030165,GO:0030425,GO:0031397,GO:0042177,GO:0043197,GO:0043277,GO:0043652,GO:0045087,GO:0048167,GO:0048471,GO:0050829,GO:0051963,GO:0051965,GO:0098974,GO:0098978,GO:0099055,GO:1901741,GO:1903428	lipopolysaccharide binding|phosphatidylserine binding|phagocytic cup|transmembrane signaling receptor activity|G protein-coupled receptor activity|extracellular space|plasma membrane|integral component of plasma membrane|focal adhesion|phagocytosis, recognition|phagocytosis, engulfment|cell surface receptor signaling pathway|adenylate cyclase-activating G protein-coupled receptor signaling pathwa…	chx04115	p53 signaling pathway
ADGRB2	3	6	6	4	6	3	5	4	2	ADGRB2	adhesion G protein-coupled receptor B2	GO:0004930,GO:0005813,GO:0005886,GO:0005887,GO:0007166,GO:0007186,GO:0007189,GO:0007422,GO:0016021,GO:0016525,GO:0033173,GO:0051965	G protein-coupled receptor activity|centrosome|plasma membrane|integral component of plasma membrane|cell surface receptor signaling pathway|G protein-coupled receptor signaling pathway|adenylate cyclase-activating G protein-coupled receptor signaling pathway|peripheral nervous system development|integral component of membrane|negative regulation of angiogenesis|calcineurin-NFAT signaling cascade…
ADGRE1	0	1	0	0	1	0	0	0	0	ADGRE1	adhesion G protein-coupled receptor E1	GO:0002250,GO:0004930,GO:0005509,GO:0005622,GO:0005887,GO:0007155,GO:0007166,GO:0007186,GO:0007189,GO:0009897	adaptive immune response|G protein-coupled receptor activity|calcium ion binding|intracellular|integral component of plasma membrane|cell adhesion|cell surface receptor signaling pathway|G protein-coupled receptor signaling pathway|adenylate cyclase-activating G protein-coupled receptor signaling pathway|external side of plasma membrane
ADGRE3	1	0	0	2	1	1	0	0	2	ADGRE3	adhesion G protein-coupled receptor E3	GO:0004930,GO:0005509,GO:0005576,GO:0005886,GO:0005887,GO:0007166,GO:0007186,GO:0007189,GO:0016021,GO:0030667,GO:0043312,GO:0101003	G protein-coupled receptor activity|calcium ion binding|extracellular region|plasma membrane|integral component of plasma membrane|cell surface receptor signaling pathway|G protein-coupled receptor signaling pathway|adenylate cyclase-activating G protein-coupled receptor signaling pathway|integral component of membrane|secretory granule membrane|neutrophil degranulation|ficolin-1-rich granule mem…
ADGRE5	147	135	194	314	300	282	519	521	445	CD97	adhesion G protein-coupled receptor E5	GO:0004930,GO:0005509,GO:0005622,GO:0005887,GO:0007155,GO:0007166,GO:0007189	G protein-coupled receptor activity|calcium ion binding|intracellular|integral component of plasma membrane|cell adhesion|cell surface receptor signaling pathway|adenylate cyclase-activating G protein-coupled receptor signaling pathway
ADGRF1	75	61	89	126	165	134	225	179	168	ADGRF1	adhesion G protein-coupled receptor F1	GO:0004930,GO:0005576,GO:0005622,GO:0005886,GO:0007166,GO:0007186,GO:0007189,GO:0007416,GO:0007613,GO:0016021,GO:0031175,GO:0032793	G protein-coupled receptor activity|extracellular region|intracellular|plasma membrane|cell surface receptor signaling pathway|G protein-coupled receptor signaling pathway|adenylate cyclase-activating G protein-coupled receptor signaling pathway|synapse assembly|memory|integral component of membrane|neuron projection development|positive regulation of CREB transcription factor activity
ADGRF2	37	24	40	42	29	39	17	22	16	ADGRF2	adhesion G protein-coupled receptor F2	GO:0004930,GO:0007166,GO:0007186,GO:0016021	G protein-coupled receptor activity|cell surface receptor signaling pathway|G protein-coupled receptor signaling pathway|integral component of membrane
ADGRF3	0	0	0	0	1	1	0	0	1	ADGRF3	adhesion G protein-coupled receptor F3	GO:0004930,GO:0007166,GO:0007186,GO:0016021	G protein-coupled receptor activity|cell surface receptor signaling pathway|G protein-coupled receptor signaling pathway|integral component of membrane
ADGRF4	769	663	805	391	389	388	318	320	257	ADGRF4	adhesion G protein-coupled receptor F4	GO:0004930,GO:0007166,GO:0007186,GO:0016021	G protein-coupled receptor activity|cell surface receptor signaling pathway|G protein-coupled receptor signaling pathway|integral component of membrane
ADGRF5	0	0	0	0	1	0	0	0	0	ADGRF5	adhesion G protein-coupled receptor F5	GO:0003094,GO:0004930,GO:0005886,GO:0006112,GO:0007166,GO:0007186,GO:0009986,GO:0016021,GO:0031410,GO:0042593,GO:0043031,GO:0043129,GO:0045177,GO:0045444,GO:0048821,GO:0061626,GO:0071073	glomerular filtration|G protein-coupled receptor activity|plasma membrane|energy reserve metabolic process|cell surface receptor signaling pathway|G protein-coupled receptor signaling pathway|cell surface|integral component of membrane|cytoplasmic vesicle|glucose homeostasis|negative regulation of macrophage activation|surfactant homeostasis|apical part of cell|fat cell differentiation|erythrocyt…
ADGRG1	1264	1096	1530	1680	1915	1583	3399	3544	2867	ADGRG1	adhesion G protein-coupled receptor G1	GO:0001525,GO:0004930,GO:0005518,GO:0005576,GO:0005622,GO:0005887,GO:0007155,GO:0007166,GO:0007189,GO:0007266,GO:0007420,GO:0008201,GO:0008285,GO:0010573,GO:0016477,GO:0021796,GO:0021801,GO:0021819,GO:0035025,GO:0045121,GO:0045785,GO:0050840,GO:0070528,GO:0072520,GO:0097451,GO:2000179,GO:2001223	angiogenesis|G protein-coupled receptor activity|collagen binding|extracellular region|intracellular|integral component of plasma membrane|cell adhesion|cell surface receptor signaling pathway|adenylate cyclase-activating G protein-coupled receptor signaling pathway|Rho protein signal transduction|brain development|heparin binding|negative regulation of cell proliferation|vascular endothelial gro…
ADGRG2	199	163	224	320	287	312	722	791	730	Adgrg2	adhesion G protein-coupled receptor G2	GO:0004930,GO:0005829,GO:0005887,GO:0007166,GO:0007189,GO:0016324	G protein-coupled receptor activity|cytosol|integral component of plasma membrane|cell surface receptor signaling pathway|adenylate cyclase-activating G protein-coupled receptor signaling pathway|apical plasma membrane
ADGRG3	1	0	0	2	4	0	1	2	2	ADGRG3	adhesion G protein-coupled receptor G3	GO:0004930,GO:0005886,GO:0005887,GO:0007166,GO:0007186,GO:0007189,GO:0016021,GO:0030183,GO:0030334,GO:0032792,GO:0035579,GO:0043312,GO:1901223	G protein-coupled receptor activity|plasma membrane|integral component of plasma membrane|cell surface receptor signaling pathway|G protein-coupled receptor signaling pathway|adenylate cyclase-activating G protein-coupled receptor signaling pathway|integral component of membrane|B cell differentiation|regulation of cell migration|negative regulation of CREB transcription factor activity|specific …
ADGRG4	0	0	0	1	0	0	1	0	0	ADGRG4	adhesion G protein-coupled receptor G4	GO:0004930,GO:0005622,GO:0005887,GO:0007166,GO:0007186,GO:0007189,GO:0016021	G protein-coupled receptor activity|intracellular|integral component of plasma membrane|cell surface receptor signaling pathway|G protein-coupled receptor signaling pathway|adenylate cyclase-activating G protein-coupled receptor signaling pathway|integral component of membrane
ADGRG5	1	0	2	1	0	0	2	1	1	ADGRG5	adhesion G protein-coupled receptor G5	GO:0004930,GO:0005622,GO:0005887,GO:0007166,GO:0007186,GO:0007189,GO:0016021	G protein-coupled receptor activity|intracellular|integral component of plasma membrane|cell surface receptor signaling pathway|G protein-coupled receptor signaling pathway|adenylate cyclase-activating G protein-coupled receptor signaling pathway|integral component of membrane
ADGRG6	180	140	224	284	240	219	582	614	526	ADGRG6	adhesion G protein-coupled receptor G6	GO:0004930,GO:0005518,GO:0005622,GO:0005886,GO:0005887,GO:0007005,GO:0007166,GO:0007186,GO:0007189,GO:0014037,GO:0016021,GO:0019933,GO:0022011,GO:0042552,GO:0043236,GO:0050840,GO:0060347	G protein-coupled receptor activity|collagen binding|intracellular|plasma membrane|integral component of plasma membrane|mitochondrion organization|cell surface receptor signaling pathway|G protein-coupled receptor signaling pathway|adenylate cyclase-activating G protein-coupled receptor signaling pathway|Schwann cell differentiation|integral component of membrane|cAMP-mediated signaling|myelinat…
ADGRL1	46	15	45	54	42	50	84	110	85	ADGRL1	adhesion G protein-coupled receptor L1	GO:0004930,GO:0005622,GO:0005886,GO:0005887,GO:0007157,GO:0007166,GO:0007189,GO:0014069,GO:0016524,GO:0030054,GO:0030246,GO:0030424,GO:0030426,GO:0035584,GO:0042734,GO:0043005,GO:0045202,GO:0050839,GO:0090129	G protein-coupled receptor activity|intracellular|plasma membrane|integral component of plasma membrane|heterophilic cell-cell adhesion via plasma membrane cell adhesion molecules|cell surface receptor signaling pathway|adenylate cyclase-activating G protein-coupled receptor signaling pathway|postsynaptic density|latrotoxin receptor activity|cell junction|carbohydrate binding|axon|growth cone|cal…
ADGRL2	944	820	1065	1557	1598	1470	2397	2780	2625	ADGRL2	adhesion G protein-coupled receptor L2
ADGRL3	76	29	87	74	56	66	201	226	230	ADGRL3	adhesion G protein-coupled receptor L3	GO:0001764,GO:0004930,GO:0005509,GO:0005622,GO:0005887,GO:0005911,GO:0007166,GO:0007189,GO:0007416,GO:0007420,GO:0030246,GO:0030424,GO:0098742	neuron migration|G protein-coupled receptor activity|calcium ion binding|intracellular|integral component of plasma membrane|cell-cell junction|cell surface receptor signaling pathway|adenylate cyclase-activating G protein-coupled receptor signaling pathway|synapse assembly|brain development|carbohydrate binding|axon|cell-cell adhesion via plasma-membrane adhesion molecules
ADGRL4	0	0	1	0	1	0	0	2	0	ADGRL4	adhesion G protein-coupled receptor L4	GO:0004930,GO:0005509,GO:0005886,GO:0005887,GO:0007166,GO:0007186,GO:0007189,GO:0016021,GO:0031410,GO:0046983	G protein-coupled receptor activity|calcium ion binding|plasma membrane|integral component of plasma membrane|cell surface receptor signaling pathway|G protein-coupled receptor signaling pathway|adenylate cyclase-activating G protein-coupled receptor signaling pathway|integral component of membrane|cytoplasmic vesicle|protein dimerization activity
ADGRV1	1	3	2	3	3	2	2	13	6	GPR98	adhesion G protein-coupled receptor V1	GO:0004930,GO:0005509,GO:0005737,GO:0005886,GO:0007166,GO:0007186,GO:0007399,GO:0007601,GO:0007605,GO:0009986,GO:0016020,GO:0016021,GO:0032420,GO:0043235,GO:0045202,GO:0045494,GO:0048496,GO:0050877,GO:0050953,GO:0070062,GO:0098609	G protein-coupled receptor activity|calcium ion binding|cytoplasm|plasma membrane|cell surface receptor signaling pathway|G protein-coupled receptor signaling pathway|nervous system development|visual perception|sensory perception of sound|cell surface|membrane|integral component of membrane|stereocilium|receptor complex|synapse|photoreceptor cell maintenance|maintenance of animal organ identity|…
ADH7	0	0	0	1	0	0	0	0	0	ADH7	alcohol dehydrogenase 7 (class IV), mu or sigma polypeptide	GO:0001523,GO:0004022,GO:0004024,GO:0004031,GO:0004745,GO:0005576,GO:0005829,GO:0005886,GO:0006068,GO:0006069,GO:0008270,GO:0009617,GO:0010430,GO:0019841,GO:0035276,GO:0042572,GO:0042573,GO:0045471,GO:0048019,GO:0055114	retinoid metabolic process|alcohol dehydrogenase (NAD) activity|alcohol dehydrogenase activity, zinc-dependent|aldehyde oxidase activity|retinol dehydrogenase activity|extracellular region|cytosol|plasma membrane|ethanol catabolic process|ethanol oxidation|zinc ion binding|response to bacterium|fatty acid omega-oxidation|retinol binding|ethanol binding|retinol metabolic process|retinoic acid meta…	chx00010,chx00071,chx00350,chx00830,chx00980,chx00982,chx05204	Glycolysis / Gluconeogenesis|Fatty acid degradation|Tyrosine metabolism|Retinol metabolism|Metabolism of xenobiotics by cytochrome P450|Drug metabolism - cytochrome P450|Chemical carcinogenesis
ADHFE1	70	59	63	49	46	56	89	92	52	ADHFE1	alcohol dehydrogenase, iron containing 1	GO:0005739,GO:0006539,GO:0046872,GO:0047988	mitochondrion|glutamate catabolic process via 2-oxoglutarate|metal ion binding|hydroxyacid-oxoacid transhydrogenase activity
ADI1	1533	1620	2026	1522	1571	1394	1320	1290	1152	ADI1	acireductone dioxygenase 1	GO:0005506,GO:0005634,GO:0005737,GO:0005886,GO:0006555,GO:0010309,GO:0016491,GO:0019509	iron ion binding|nucleus|cytoplasm|plasma membrane|methionine metabolic process|acireductone dioxygenase [iron(II)-requiring] activity|oxidoreductase activity|L-methionine salvage from methylthioadenosine	chx00270	Cysteine and methionine metabolism
ADIG	1	1	1	2	2	0	1	4	1	ADIG	adipogenin	GO:0005634,GO:0005737,GO:0005811,GO:0007283,GO:0016021,GO:0045600,GO:0050872,GO:0050873	nucleus|cytoplasm|lipid droplet|spermatogenesis|integral component of membrane|positive regulation of fat cell differentiation|white fat cell differentiation|brown fat cell differentiation
ADIPOQ	48	46	60	18	8	6	15	14	14	ADIPOQ	adiponectin, C1Q and collagen domain containing	GO:0001934,GO:0005102,GO:0005179,GO:0005581,GO:0005615,GO:0005623,GO:0005783,GO:0006006,GO:0006635,GO:0009617,GO:0009749,GO:0009967,GO:0009986,GO:0010642,GO:0010739,GO:0010745,GO:0010804,GO:0010875,GO:0010906,GO:0019395,GO:0030336,GO:0030853,GO:0031953,GO:0032270,GO:0032720,GO:0032757,GO:0032869,GO:0033034,GO:0033691,GO:0034115,GO:0034383,GO:0034612,GO:0035690,GO:0042593,GO:0042802,GO:0042803,GO:…	positive regulation of protein phosphorylation|signaling receptor binding|hormone activity|collagen trimer|extracellular space|cell|endoplasmic reticulum|glucose metabolic process|fatty acid beta-oxidation|response to bacterium|response to glucose|positive regulation of signal transduction|cell surface|negative regulation of platelet-derived growth factor receptor signaling pathway|positive regul…	chx03320,chx04152,chx04211,chx04920,chx04930,chx04932	PPAR signaling pathway|AMPK signaling pathway|Longevity regulating pathway|Adipocytokine signaling pathway|Type II diabetes mellitus|Non-alcoholic fatty liver disease (NAFLD)
ADIPOR1	4836	4137	5597	5083	5379	4906	5210	5086	4070	ADIPOR1	adiponectin receptor 1			chx04152,chx04211,chx04920,chx04932	AMPK signaling pathway|Longevity regulating pathway|Adipocytokine signaling pathway|Non-alcoholic fatty liver disease (NAFLD)
ADIPOR2	1953	1790	2264	2172	2211	2110	2068	2257	1957	ADIPOR2	adiponectin receptor 2			chx04152,chx04211,chx04920,chx04932	AMPK signaling pathway|Longevity regulating pathway|Adipocytokine signaling pathway|Non-alcoholic fatty liver disease (NAFLD)
ADIRF	8020	8887	10340	4335	4025	3716	1690	1530	1285		adipogenesis regulatory factor
ADK	185	148	204	359	339	322	213	313	272	ADK	adenosine kinase	GO:0003723,GO:0004001,GO:0005524,GO:0005634,GO:0005654,GO:0005829,GO:0006166,GO:0006175,GO:0009156,GO:0043101,GO:0044209,GO:0046872	RNA binding|adenosine kinase activity|ATP binding|nucleus|nucleoplasm|cytosol|purine ribonucleoside salvage|dATP biosynthetic process|ribonucleoside monophosphate biosynthetic process|purine-containing compound salvage|AMP salvage|metal ion binding	chx00230	Purine metabolism
ADM	39115	35599	47306	15774	16006	14659	22935	21904	19355	ADM	adrenomedullin	GO:0001570,GO:0001843,GO:0002031,GO:0003073,GO:0005179,GO:0005615,GO:0005737,GO:0007189,GO:0007507,GO:0008284,GO:0010460,GO:0031700,GO:0035809,GO:0043116,GO:0045766,GO:0045906,GO:0048589,GO:0060670,GO:0060712,GO:0097084,GO:0097647,GO:1990410,GO:2001214	vasculogenesis|neural tube closure|G protein-coupled receptor internalization|regulation of systemic arterial blood pressure|hormone activity|extracellular space|cytoplasm|adenylate cyclase-activating G protein-coupled receptor signaling pathway|heart development|positive regulation of cell proliferation|positive regulation of heart rate|adrenomedullin receptor binding|regulation of urine volume|…	chx04080,chx04270	Neuroactive ligand-receptor interaction|Vascular smooth muscle contraction
ADM2	304	313	370	110	82	88	17	20	15	ADM2	adrenomedullin 2	GO:0001525,GO:0005179,GO:0005576,GO:0005622,GO:0006468,GO:0007186,GO:0007189,GO:0007586,GO:0007631,GO:0010628,GO:0044877,GO:0045766,GO:0045776	angiogenesis|hormone activity|extracellular region|intracellular|protein phosphorylation|G protein-coupled receptor signaling pathway|adenylate cyclase-activating G protein-coupled receptor signaling pathway|digestion|feeding behavior|positive regulation of gene expression|protein-containing complex binding|positive regulation of angiogenesis|negative regulation of blood pressure
ADM5	161	130	198	147	137	143	71	77	64	ADM5	adrenomedullin 5 (putative)	GO:0003073,GO:0005179,GO:0005576,GO:0005622,GO:0007189,GO:0010460,GO:0035809	regulation of systemic arterial blood pressure|hormone activity|extracellular region|intracellular|adenylate cyclase-activating G protein-coupled receptor signaling pathway|positive regulation of heart rate|regulation of urine volume
ADNP	3677	2840	3908	3709	3630	3430	5096	5809	5069	ADNP	activity dependent neuroprotector homeobox	GO:0000981,GO:0003677,GO:0003682,GO:0005507,GO:0005615,GO:0005634,GO:0005737,GO:0007614,GO:0009743,GO:0010035,GO:0010629,GO:0010835,GO:0019934,GO:0030424,GO:0030425,GO:0031668,GO:0032091,GO:0032147,GO:0033484,GO:0042277,GO:0043025,GO:0043524,GO:0044849,GO:0045773,GO:0048487,GO:0050731,GO:0050805,GO:0051965	DNA-binding transcription factor activity, RNA polymerase II-specific|DNA binding|chromatin binding|copper ion binding|extracellular space|nucleus|cytoplasm|short-term memory|response to carbohydrate|response to inorganic substance|negative regulation of gene expression|regulation of protein ADP-ribosylation|cGMP-mediated signaling|axon|dendrite|cellular response to extracellular stimulus|negativ…
ADNP2	691	538	790	896	835	796	1182	1319	1140	ADNP2	ADNP homeobox 2	GO:0000981,GO:0003677,GO:0005634,GO:0030182,GO:0030307,GO:0034599,GO:0046872,GO:0060548,GO:0071300	DNA-binding transcription factor activity, RNA polymerase II-specific|DNA binding|nucleus|neuron differentiation|positive regulation of cell growth|cellular response to oxidative stress|metal ion binding|negative regulation of cell death|cellular response to retinoic acid
ADO	319	288	359	630	547	500	905	1076	963	ADO	2-aminoethanethiol dioxygenase	GO:0000098,GO:0005829,GO:0046872,GO:0047800	sulfur amino acid catabolic process|cytosol|metal ion binding|cysteamine dioxygenase activity	chx00430	Taurine and hypotaurine metabolism
ADORA1	0	0	0	2	0	0	0	1	1	ADORA1	adenosine A1 receptor	GO:0001609,GO:0002686,GO:0003093,GO:0005886,GO:0016021,GO:0043197,GO:0050728,GO:0051930,GO:0060079,GO:0070256,GO:1900453	G protein-coupled adenosine receptor activity|negative regulation of leukocyte migration|regulation of glomerular filtration|plasma membrane|integral component of membrane|dendritic spine|negative regulation of inflammatory response|regulation of sensory perception of pain|excitatory postsynaptic potential|negative regulation of mucus secretion|negative regulation of long-term synaptic depression	chx04022,chx04024,chx04071,chx04080,chx04923,chx04924,chx05032	cGMP-PKG signaling pathway|cAMP signaling pathway|Sphingolipid signaling pathway|Neuroactive ligand-receptor interaction|Regulation of lipolysis in adipocytes|Renin secretion|Morphine addiction
ADORA2A	9	4	14	3	3	3	17	4	14	ADORA2A	adenosine A2a receptor	GO:0001609,GO:0001963,GO:0001975,GO:0005622,GO:0005887,GO:0007189,GO:0007626,GO:0019899,GO:0032230,GO:0042755,GO:0042802,GO:0046636,GO:0050728,GO:0060080,GO:0098794,GO:2001235	G protein-coupled adenosine receptor activity|synaptic transmission, dopaminergic|response to amphetamine|intracellular|integral component of plasma membrane|adenylate cyclase-activating G protein-coupled receptor signaling pathway|locomotory behavior|enzyme binding|positive regulation of synaptic transmission, GABAergic|eating behavior|identical protein binding|negative regulation of alpha-beta …	chx04015,chx04020,chx04024,chx04080,chx04270,chx05012,chx05034	Rap1 signaling pathway|Calcium signaling pathway|cAMP signaling pathway|Neuroactive ligand-receptor interaction|Vascular smooth muscle contraction|Parkinson disease|Alcoholism
ADORA2B	757	658	896	896	826	841	862	808	750	ADORA2B	adenosine A2b receptor	GO:0001609,GO:0002882,GO:0005622,GO:0005886,GO:0007189,GO:0010575,GO:0010753,GO:0016021,GO:0031284,GO:0031668,GO:0032722,GO:0032755,GO:0043306,GO:0060087,GO:0098685,GO:0098978,GO:2000300	G protein-coupled adenosine receptor activity|positive regulation of chronic inflammatory response to non-antigenic stimulus|intracellular|plasma membrane|adenylate cyclase-activating G protein-coupled receptor signaling pathway|positive regulation of vascular endothelial growth factor production|positive regulation of cGMP-mediated signaling|integral component of membrane|positive regulation of …	chx04015,chx04020,chx04080,chx04270,chx05034	Rap1 signaling pathway|Calcium signaling pathway|Neuroactive ligand-receptor interaction|Vascular smooth muscle contraction|Alcoholism
ADORA3	0	0	0	1	0	1	0	0	0	ADORA3	adenosine A3 receptor	GO:0001609,GO:0005886,GO:0016021	G protein-coupled adenosine receptor activity|plasma membrane|integral component of membrane	chx04022,chx04071,chx04080	cGMP-PKG signaling pathway|Sphingolipid signaling pathway|Neuroactive ligand-receptor interaction
ADPGK	450	361	414	806	766	768	1475	1449	1268	ADPGK	ADP dependent glucokinase	GO:0005576,GO:0005783,GO:0006006,GO:0006096,GO:0043843,GO:0046872	extracellular region|endoplasmic reticulum|glucose metabolic process|glycolytic process|ADP-specific glucokinase activity|metal ion binding	chx00010	Glycolysis / Gluconeogenesis
ADPRH	5	0	10	5	6	15	22	28	23	ADPRH	ADP-ribosylarginine hydrolase	GO:0000287,GO:0003875,GO:0005096,GO:0005622,GO:0006464,GO:0006886,GO:0017137,GO:0030955,GO:0051725,GO:0090630	magnesium ion binding|ADP-ribosylarginine hydrolase activity|GTPase activator activity|intracellular|cellular protein modification process|intracellular protein transport|Rab GTPase binding|potassium ion binding|protein de-ADP-ribosylation|activation of GTPase activity
ADPRHL1	6	2	1	0	1	2	2	1	1	ADPRHL1	ADP-ribosylhydrolase like 1	GO:0000287,GO:0003875,GO:0005096,GO:0005622,GO:0006886,GO:0017137,GO:0051725,GO:0090630	magnesium ion binding|ADP-ribosylarginine hydrolase activity|GTPase activator activity|intracellular|intracellular protein transport|Rab GTPase binding|protein de-ADP-ribosylation|activation of GTPase activity
ADPRHL2	631	664	833	875	816	808	1383	1238	1199	ADPRHL2	ADP-ribosylhydrolase like 2	GO:0004649,GO:0005634,GO:0005739,GO:0005759,GO:0046872	poly(ADP-ribose) glycohydrolase activity|nucleus|mitochondrion|mitochondrial matrix|metal ion binding
ADPRM	126	94	136	270	223	220	232	283	255	ADPRM	ADP-ribose/CDP-alcohol diphosphatase, manganese dependent	GO:0046872,GO:0047631,GO:0047734	metal ion binding|ADP-ribose diphosphatase activity|CDP-glycerol diphosphatase activity	chx00230,chx00564	Purine metabolism|Glycerophospholipid metabolism
ADRA1A	0	0	1	0	0	0	0	1	2	ADRA1A	adrenoceptor alpha 1A	GO:0001994,GO:0004935,GO:0004937,GO:0005634,GO:0005737,GO:0005886,GO:0005887,GO:0005901,GO:0007188,GO:0007200,GO:0007204,GO:0031965,GO:0043410,GO:0045907,GO:0045987,GO:0046982,GO:0055117,GO:0071880	norepinephrine-epinephrine vasoconstriction involved in regulation of systemic arterial blood pressure|adrenergic receptor activity|alpha1-adrenergic receptor activity|nucleus|cytoplasm|plasma membrane|integral component of plasma membrane|caveola|adenylate cyclase-modulating G protein-coupled receptor signaling pathway|phospholipase C-activating G protein-coupled receptor signaling pathway|posit…	chx04020,chx04022,chx04080,chx04152,chx04261,chx04270,chx04970	Calcium signaling pathway|cGMP-PKG signaling pathway|Neuroactive ligand-receptor interaction|AMPK signaling pathway|Adrenergic signaling in cardiomyocytes|Vascular smooth muscle contraction|Salivary secretion
ADRA1B	0	0	0	0	0	0	2	0	0	ADRA1B	adrenoceptor alpha 1B	GO:0001994,GO:0004935,GO:0004937,GO:0005634,GO:0005737,GO:0005886,GO:0005887,GO:0005901,GO:0007186,GO:0007188,GO:0007200,GO:0007204,GO:0007267,GO:0007275,GO:0008283,GO:0031965,GO:0035556,GO:0042593,GO:0043410,GO:0045907,GO:0045987,GO:0046982,GO:0055117,GO:0071880	norepinephrine-epinephrine vasoconstriction involved in regulation of systemic arterial blood pressure|adrenergic receptor activity|alpha1-adrenergic receptor activity|nucleus|cytoplasm|plasma membrane|integral component of plasma membrane|caveola|G protein-coupled receptor signaling pathway|adenylate cyclase-modulating G protein-coupled receptor signaling pathway|phospholipase C-activating G pro…	chx04020,chx04022,chx04080,chx04261,chx04270,chx04970	Calcium signaling pathway|cGMP-PKG signaling pathway|Neuroactive ligand-receptor interaction|Adrenergic signaling in cardiomyocytes|Vascular smooth muscle contraction|Salivary secretion
ADRA1D	1	5	15	10	4	3	5	14	36	ADRA1D	adrenoceptor alpha 1D	GO:0004935,GO:0004937,GO:0005622,GO:0005887,GO:0007188,GO:0071880	adrenergic receptor activity|alpha1-adrenergic receptor activity|intracellular|integral component of plasma membrane|adenylate cyclase-modulating G protein-coupled receptor signaling pathway|adenylate cyclase-activating adrenergic receptor signaling pathway	chx04020,chx04022,chx04080,chx04261,chx04270,chx04970	Calcium signaling pathway|cGMP-PKG signaling pathway|Neuroactive ligand-receptor interaction|Adrenergic signaling in cardiomyocytes|Vascular smooth muscle contraction|Salivary secretion
ADRA2A	13	8	27	31	14	23	14	11	11	ADRA2A	adrenoceptor alpha 2A	GO:0004935,GO:0004938,GO:0005622,GO:0005887,GO:0006940,GO:0007188,GO:0019229,GO:0030168,GO:0071880	adrenergic receptor activity|alpha2-adrenergic receptor activity|intracellular|integral component of plasma membrane|regulation of smooth muscle contraction|adenylate cyclase-modulating G protein-coupled receptor signaling pathway|regulation of vasoconstriction|platelet activation|adenylate cyclase-activating adrenergic receptor signaling pathway	chx04022,chx04080	cGMP-PKG signaling pathway|Neuroactive ligand-receptor interaction
ADRA2B	0	0	0	0	0	1	2	1	1	ADRA2B	adrenoceptor alpha 2B			chx04022,chx04080	cGMP-PKG signaling pathway|Neuroactive ligand-receptor interaction
ADRA2C	0	0	0	0	2	0	0	2	1	Adra2c	adrenoceptor alpha 2C	GO:0004935,GO:0004938,GO:0005737,GO:0005887,GO:0007188,GO:0007565,GO:0030168,GO:0030424,GO:0031694,GO:0032148,GO:0035624,GO:0042803,GO:0043410,GO:0043679,GO:0045666,GO:0045907,GO:0046982,GO:0051379,GO:0051930,GO:0070473,GO:0071880,GO:0098978,GO:0099055,GO:0099061	adrenergic receptor activity|alpha2-adrenergic receptor activity|cytoplasm|integral component of plasma membrane|adenylate cyclase-modulating G protein-coupled receptor signaling pathway|female pregnancy|platelet activation|axon|alpha-2A adrenergic receptor binding|activation of protein kinase B activity|receptor transactivation|protein homodimerization activity|positive regulation of MAPK cascad…	chx04022,chx04080	cGMP-PKG signaling pathway|Neuroactive ligand-receptor interaction
ADRB1	32	11	20	28	37	15	62	72	54	ADRB1	adrenoceptor beta 1	GO:0001996,GO:0002025,GO:0004935,GO:0004940,GO:0005088,GO:0005769,GO:0005886,GO:0005887,GO:0007188,GO:0043547,GO:0043950,GO:0051379,GO:0051380,GO:0071880	positive regulation of heart rate by epinephrine-norepinephrine|norepinephrine-epinephrine-mediated vasodilation involved in regulation of systemic arterial blood pressure|adrenergic receptor activity|beta1-adrenergic receptor activity|Ras guanyl-nucleotide exchange factor activity|early endosome|plasma membrane|integral component of plasma membrane|adenylate cyclase-modulating G protein-coupled …	chx04020,chx04022,chx04024,chx04080,chx04261,chx04540,chx04923,chx04924,chx04970,chx05414	Calcium signaling pathway|cGMP-PKG signaling pathway|cAMP signaling pathway|Neuroactive ligand-receptor interaction|Adrenergic signaling in cardiomyocytes|Gap junction|Regulation of lipolysis in adipocytes|Renin secretion|Salivary secretion|Dilated cardiomyopathy (DCM)
ADRB2	956	851	1066	2409	2250	2183	3904	3968	3157	ADRB2	adrenoceptor beta 2	GO:0001540,GO:0002024,GO:0002025,GO:0002028,GO:0002032,GO:0004935,GO:0004941,GO:0005634,GO:0005769,GO:0005887,GO:0006898,GO:0007188,GO:0007190,GO:0008179,GO:0009409,GO:0010739,GO:0015459,GO:0016324,GO:0030501,GO:0031398,GO:0031649,GO:0040015,GO:0042803,GO:0043235,GO:0043410,GO:0044877,GO:0045453,GO:0045944,GO:0045986,GO:0050873,GO:0051379,GO:0051380,GO:0061885,GO:0071880,GO:0071902,GO:0120162,GO:…	amyloid-beta binding|diet induced thermogenesis|norepinephrine-epinephrine-mediated vasodilation involved in regulation of systemic arterial blood pressure|regulation of sodium ion transport|desensitization of G protein-coupled receptor signaling pathway by arrestin|adrenergic receptor activity|beta2-adrenergic receptor activity|nucleus|early endosome|integral component of plasma membrane|recepto…	chx04020,chx04022,chx04024,chx04080,chx04261,chx04923,chx04924,chx04970	Calcium signaling pathway|cGMP-PKG signaling pathway|cAMP signaling pathway|Neuroactive ligand-receptor interaction|Adrenergic signaling in cardiomyocytes|Regulation of lipolysis in adipocytes|Renin secretion|Salivary secretion
ADRM1	5291	4831	6400	8436	8696	7802	6604	6503	5520	ADRM1	adhesion regulating molecule 1	GO:0000502,GO:0002020,GO:0005654,GO:0005829,GO:0005886,GO:0006368,GO:0006511,GO:0008541,GO:0043130,GO:0043248,GO:0061133,GO:0070628	proteasome complex|protease binding|nucleoplasm|cytosol|plasma membrane|transcription elongation from RNA polymerase II promoter|ubiquitin-dependent protein catabolic process|proteasome regulatory particle, lid subcomplex|ubiquitin binding|proteasome assembly|endopeptidase activator activity|proteasome binding	chx03050,chx05169	Proteasome|Epstein-Barr virus infection
ADSL	637	581	807	954	1033	912	1144	1082	986	ADSL	adenylosuccinate lyase	GO:0004018,GO:0006189,GO:0044208,GO:0070626	N6-(1,2-dicarboxyethyl)AMP AMP-lyase (fumarate-forming) activity|'de novo' IMP biosynthetic process|'de novo' AMP biosynthetic process|(S)-2-(5-amino-1-(5-phospho-D-ribosyl)imidazole-4-carboxamido)succinate AMP-lyase (fumarate-forming) activity	chx00230,chx00250	Purine metabolism|Alanine, aspartate and glutamate metabolism
ADSS	355	252	437	599	575	537	776	1015	790	ADSS	adenylosuccinate synthase	GO:0000287,GO:0004019,GO:0005525,GO:0005737,GO:0005829,GO:0005886,GO:0044208,GO:0046040	magnesium ion binding|adenylosuccinate synthase activity|GTP binding|cytoplasm|cytosol|plasma membrane|'de novo' AMP biosynthetic process|IMP metabolic process	chx00230,chx00250	Purine metabolism|Alanine, aspartate and glutamate metabolism
ADSSL1	475	522	735	666	713	632	1327	1250	1038	ADSSL1	adenylosuccinate synthase like 1	GO:0000287,GO:0004019,GO:0005525,GO:0005737,GO:0044208,GO:0046040	magnesium ion binding|adenylosuccinate synthase activity|GTP binding|cytoplasm|'de novo' AMP biosynthetic process|IMP metabolic process	chx00230,chx00250	Purine metabolism|Alanine, aspartate and glutamate metabolism
ADTRP	32	25	44	52	16	27	19	34	12	ADTRP	androgen dependent TFPI regulating protein	GO:0001934,GO:0002042,GO:0002686,GO:0003332,GO:0005622,GO:0005901,GO:0009986,GO:0010628,GO:0012505,GO:0016020,GO:0016021,GO:0016787,GO:0030195,GO:0042758,GO:0043491,GO:0050709,GO:0071383,GO:0140052,GO:1903038,GO:2000402	positive regulation of protein phosphorylation|cell migration involved in sprouting angiogenesis|negative regulation of leukocyte migration|negative regulation of extracellular matrix constituent secretion|intracellular|caveola|cell surface|positive regulation of gene expression|endomembrane system|membrane|integral component of membrane|hydrolase activity|negative regulation of blood coagulation…
AEBP1	225	188	281	23	34	28	68	79	46	AEBP1	AE binding protein 1	GO:0000122,GO:0000977,GO:0001227,GO:0001501,GO:0003700,GO:0003714,GO:0004180,GO:0004181,GO:0005201,GO:0005516,GO:0005518,GO:0005576,GO:0005615,GO:0005634,GO:0005737,GO:0006518,GO:0007517,GO:0008270,GO:0016485,GO:0062023,GO:0070062,GO:1904026	negative regulation of transcription by RNA polymerase II|RNA polymerase II regulatory region sequence-specific DNA binding|DNA-binding transcription repressor activity, RNA polymerase II-specific|skeletal system development|DNA-binding transcription factor activity|transcription corepressor activity|carboxypeptidase activity|metallocarboxypeptidase activity|extracellular matrix structural consti…
AEBP2	1033	861	1220	1163	1082	972	1416	1871	1742	AEBP2	AE binding protein 2	GO:0000978,GO:0001078,GO:0003714,GO:0006325,GO:0035098,GO:0046872	RNA polymerase II proximal promoter sequence-specific DNA binding|proximal promoter DNA-binding transcription repressor activity, RNA polymerase II-specific|transcription corepressor activity|chromatin organization|ESC/E(Z) complex|metal ion binding
AEN	1855	1619	2203	2639	2790	2573	4470	4469	3750	AEN	apoptosis enhancing nuclease	GO:0003676,GO:0004527,GO:0005654,GO:0005730,GO:0010212,GO:0042771	nucleic acid binding|exonuclease activity|nucleoplasm|nucleolus|response to ionizing radiation|intrinsic apoptotic signaling pathway in response to DNA damage by p53 class mediator
AES	5391	4818	6097	7145	7510	6892	9173	8913	7347	AES	amino-terminal enhancer of split	GO:0000122,GO:0001501,GO:0003714,GO:0005634,GO:0005667,GO:0007275,GO:0009887,GO:0010629,GO:0016055,GO:0031668,GO:0032091,GO:0040008,GO:0042802,GO:0045892,GO:0060761,GO:0070491,GO:0070555,GO:0090090,GO:2000210	negative regulation of transcription by RNA polymerase II|skeletal system development|transcription corepressor activity|nucleus|transcription factor complex|multicellular organism development|animal organ morphogenesis|negative regulation of gene expression|Wnt signaling pathway|cellular response to extracellular stimulus|negative regulation of protein binding|regulation of growth|identical prot…
AFAP1	1462	1125	1492	2000	1980	1861	4438	4571	4188	AFAP1	actin filament associated protein 1	GO:0003779,GO:0005829,GO:0005925,GO:0009966,GO:0015629,GO:0051493	actin binding|cytosol|focal adhesion|regulation of signal transduction|actin cytoskeleton|regulation of cytoskeleton organization
AFAP1L1	3	1	2	2	2	1	1	1	3	AFAP1L1	actin filament associated protein 1 like 1	GO:0002102,GO:0005737,GO:0030054,GO:0071437	podosome|cytoplasm|cell junction|invadopodium
AFAP1L2	202	152	187	226	222	204	338	421	407	AFAP1L2	actin filament associated protein 1 like 2	GO:0005829,GO:0005886,GO:0006954,GO:0007346,GO:0017124,GO:0030296,GO:0032675,GO:0032757,GO:0035591,GO:0042169,GO:0045742,GO:0045893	cytosol|plasma membrane|inflammatory response|regulation of mitotic cell cycle|SH3 domain binding|protein tyrosine kinase activator activity|regulation of interleukin-6 production|positive regulation of interleukin-8 production|signaling adaptor activity|SH2 domain binding|positive regulation of epidermal growth factor receptor signaling pathway|positive regulation of transcription, DNA-templated
AFDN	5449	4367	6084	5294	5297	4853	10201	11354	9659	AFDN	afadin, adherens junction formation factor			chx04014,chx04015,chx04024,chx04520,chx04530,chx04670	Ras signaling pathway|Rap1 signaling pathway|cAMP signaling pathway|Adherens junction|Tight junction|Leukocyte transendothelial migration
AFF1	513	371	541	408	460	388	936	1313	1038	AFF1	AF4/FMR2 family member 1			chx05202	Transcriptional misregulation in cancer
AFF2	0	0	1	0	0	0	0	0	0	AFF2	AF4/FMR2 family member 2	GO:0002151,GO:0006397,GO:0008380,GO:0016607,GO:0043484	G-quadruplex RNA binding|mRNA processing|RNA splicing|nuclear speck|regulation of RNA splicing
AFF3	1	3	1	0	0	0	0	0	0	AFF3	AF4/FMR2 family member 3
AFF4	2867	2057	3307	3919	3827	3429	5864	7907	7283	AFF4	AF4/FMR2 family member 4
AFG3L2	1956	1742	2221	3194	3134	2965	3702	3921	3258	AFG3L2	AFG3 like matrix AAA peptidase subunit 2	GO:0004222,GO:0005524,GO:0005743,GO:0005745,GO:0006508,GO:0007409,GO:0007528,GO:0008053,GO:0008237,GO:0008270,GO:0016485,GO:0016540,GO:0021675,GO:0034982,GO:0036444,GO:0040014,GO:0042407,GO:0042552,GO:0048747,GO:0051560,GO:0060013	metalloendopeptidase activity|ATP binding|mitochondrial inner membrane|m-AAA complex|proteolysis|axonogenesis|neuromuscular junction development|mitochondrial fusion|metallopeptidase activity|zinc ion binding|protein processing|protein autoprocessing|nerve development|mitochondrial protein processing|calcium import into the mitochondrion|regulation of multicellular organism growth|cristae formati…
AFM	0	1	0	0	0	1	2	1	0	AFM	afamin	GO:0005615,GO:0008431,GO:0050821,GO:0051180,GO:0071693	extracellular space|vitamin E binding|protein stabilization|vitamin transport|protein transport within extracellular region
AFMID	16	12	28	11	15	10	12	24	20	AFMID	arylformamidase	GO:0004061,GO:0005634,GO:0005737,GO:0005829,GO:0019441,GO:0034354	arylformamidase activity|nucleus|cytoplasm|cytosol|tryptophan catabolic process to kynurenine|'de novo' NAD biosynthetic process from tryptophan	chx00380,chx00630	Tryptophan metabolism|Glyoxylate and dicarboxylate metabolism
AFP	1	0	1	0	0	0	1	0	0	AFP	alpha fetoprotein	GO:0001542,GO:0005615,GO:0005737,GO:0042448,GO:0046872,GO:0060395	ovulation from ovarian follicle|extracellular space|cytoplasm|progesterone metabolic process|metal ion binding|SMAD protein signal transduction	chx04390	Hippo signaling pathway
AFTPH	2415	1959	2656	4010	3766	3508	3102	3710	3305	AFTPH	aftiphilin	GO:0005634,GO:0005794,GO:0005829,GO:0015031,GO:0030121,GO:0030276,GO:0043231,GO:0046907	nucleus|Golgi apparatus|cytosol|protein transport|AP-1 adaptor complex|clathrin binding|intracellular membrane-bounded organelle|intracellular transport
AGA	265	268	382	454	520	460	631	647	621	AGA	aspartylglucosaminidase	GO:0003948,GO:0005576,GO:0005615,GO:0005737,GO:0005764,GO:0005783,GO:0006517,GO:0008233,GO:0016787,GO:0035578,GO:0043312,GO:0043621,GO:0051604	N4-(beta-N-acetylglucosaminyl)-L-asparaginase activity|extracellular region|extracellular space|cytoplasm|lysosome|endoplasmic reticulum|protein deglycosylation|peptidase activity|hydrolase activity|azurophil granule lumen|neutrophil degranulation|protein self-association|protein maturation	chx00511,chx04142	Other glycan degradation|Lysosome
AGAP1	158	149	192	274	291	244	466	428	408	AGAP1	ArfGAP with GTPase domain, ankyrin repeat and PH domain 1	GO:0003924,GO:0005096,GO:0005525,GO:0005543,GO:0005634,GO:0005737,GO:0015031,GO:0046872	GTPase activity|GTPase activator activity|GTP binding|phospholipid binding|nucleus|cytoplasm|protein transport|metal ion binding	chx04144	Endocytosis
AGAP2	0	0	4	1	1	0	0	1	1	Agap2	ArfGAP with GTPase domain, ankyrin repeat and PH domain 2	GO:0003924,GO:0005096,GO:0005524,GO:0005525,GO:0005634,GO:0005730,GO:0005737,GO:0005739,GO:0005768,GO:0014068,GO:0016197,GO:0019901,GO:0030036,GO:0030295,GO:0033601,GO:0035014,GO:0042177,GO:0043066,GO:0043524,GO:0045860,GO:0045944,GO:0046427,GO:0046872,GO:0060749,GO:2001240	GTPase activity|GTPase activator activity|ATP binding|GTP binding|nucleus|nucleolus|cytoplasm|mitochondrion|endosome|positive regulation of phosphatidylinositol 3-kinase signaling|endosomal transport|protein kinase binding|actin cytoskeleton organization|protein kinase activator activity|positive regulation of mammary gland epithelial cell proliferation|phosphatidylinositol 3-kinase regulator act…	chx04068,chx04144	FoxO signaling pathway|Endocytosis
AGAP3	489	391	633	951	912	835	1177	1148	968	AGAP3	ArfGAP with GTPase domain, ankyrin repeat and PH domain 3	GO:0000060,GO:0003924,GO:0005096,GO:0005525,GO:0005634,GO:0005737,GO:0007165,GO:0016020,GO:0031593,GO:0034614,GO:0043161,GO:0046872,GO:0071944	protein import into nucleus, translocation|GTPase activity|GTPase activator activity|GTP binding|nucleus|cytoplasm|signal transduction|membrane|polyubiquitin modification-dependent protein binding|cellular response to reactive oxygen species|proteasome-mediated ubiquitin-dependent protein catabolic process|metal ion binding|cell periphery	chx04144	Endocytosis
AGBL2	18	9	22	42	46	27	66	69	102	AGBL2	ATP/GTP binding protein like 2	GO:0004181,GO:0005814,GO:0005829,GO:0008270,GO:0035610,GO:0036064	metallocarboxypeptidase activity|centriole|cytosol|zinc ion binding|protein side chain deglutamylation|ciliary basal body
AGBL5	144	145	179	187	163	193	195	287	247	AGBL5	ATP/GTP binding protein like 5	GO:0004181,GO:0005634,GO:0005829,GO:0008270,GO:0015631,GO:0030496,GO:0035608,GO:0035611,GO:0045171,GO:0051607,GO:0072686	metallocarboxypeptidase activity|nucleus|cytosol|zinc ion binding|tubulin binding|midbody|protein deglutamylation|protein branching point deglutamylation|intercellular bridge|defense response to virus|mitotic spindle
AGER	39	33	64	40	51	52	27	25	14	AGER	advanced glycosylation end-product specific receptor	GO:0006954,GO:0016021	inflammatory response|integral component of membrane	chx04933	AGE-RAGE signaling pathway in diabetic complications
AGFG1	2171	1904	2733	3971	3882	3551	3615	3964	3663	AGFG1	ArfGAP with FG repeats 1	GO:0001675,GO:0003677,GO:0003723,GO:0005096,GO:0005643,GO:0005829,GO:0006406,GO:0007275,GO:0007289,GO:0031410,GO:0042995,GO:0043025,GO:0043231,GO:0045109,GO:0046872,GO:0061024	acrosome assembly|DNA binding|RNA binding|GTPase activator activity|nuclear pore|cytosol|mRNA export from nucleus|multicellular organism development|spermatid nucleus differentiation|cytoplasmic vesicle|cell projection|neuronal cell body|intracellular membrane-bounded organelle|intermediate filament organization|metal ion binding|membrane organization
AGFG2	458	460	584	825	846	781	1543	1547	1230	AGFG2	ArfGAP with FG repeats 2	GO:0005096,GO:0016020,GO:0046872	GTPase activator activity|membrane|metal ion binding
AGGF1	538	471	606	1306	1293	1146	1790	1922	1729	AGGF1	angiogenic factor with G-patch and FHA domains 1	GO:0001525,GO:0001570,GO:0001938,GO:0003676,GO:0005576,GO:0005737,GO:0007155,GO:0045766,GO:0048471	angiogenesis|vasculogenesis|positive regulation of endothelial cell proliferation|nucleic acid binding|extracellular region|cytoplasm|cell adhesion|positive regulation of angiogenesis|perinuclear region of cytoplasm
AGK	37	19	29	98	83	78	221	209	158	AGK	acylglycerol kinase	GO:0001729,GO:0003951,GO:0004143,GO:0005524,GO:0005739,GO:0005741,GO:0005743,GO:0005758,GO:0005829,GO:0031305,GO:0042721,GO:0043231,GO:0045039,GO:0046474,GO:0046513,GO:0047620	ceramide kinase activity|NAD+ kinase activity|diacylglycerol kinase activity|ATP binding|mitochondrion|mitochondrial outer membrane|mitochondrial inner membrane|mitochondrial intermembrane space|cytosol|integral component of mitochondrial inner membrane|TIM22 mitochondrial import inner membrane insertion complex|intracellular membrane-bounded organelle|protein import into mitochondrial inner memb…	chx00561	Glycerolipid metabolism
AGL	48	26	47	48	77	79	160	217	178	AGL	amylo-alpha-1, 6-glucosidase, 4-alpha-glucanotransferase	GO:0004134,GO:0004135,GO:0005737,GO:0005978,GO:0005980,GO:0102500	4-alpha-glucanotransferase activity|amylo-alpha-1,6-glucosidase activity|cytoplasm|glycogen biosynthetic process|glycogen catabolic process|beta-maltose 4-alpha-glucanotransferase activity	chx00500	Starch and sucrose metabolism
AGMAT	6	7	7	5	8	10	9	10	6	AGMAT	agmatinase	GO:0005739,GO:0008295,GO:0008783,GO:0033388,GO:0046872,GO:0097055	mitochondrion|spermidine biosynthetic process|agmatinase activity|putrescine biosynthetic process from arginine|metal ion binding|agmatine biosynthetic process	chx00330	Arginine and proline metabolism
AGMO	15	4	17	23	10	8	27	12	11	AGMO	alkylglycerol monooxygenase	GO:0005506,GO:0005783,GO:0005789,GO:0006643,GO:0016021,GO:0019432,GO:0046485,GO:0050479	iron ion binding|endoplasmic reticulum|endoplasmic reticulum membrane|membrane lipid metabolic process|integral component of membrane|triglyceride biosynthetic process|ether lipid metabolic process|glyceryl-ether monooxygenase activity
AGO1	133	161	203	350	295	370	915	1096	984	AGO1	argonaute 1, RISC catalytic component	GO:0000932,GO:0000956,GO:0000978,GO:0000993,GO:0001047,GO:0003723,GO:0003725,GO:0003727,GO:0005634,GO:0005654,GO:0005737,GO:0005829,GO:0005844,GO:0007223,GO:0010501,GO:0010586,GO:0010628,GO:0010629,GO:0016442,GO:0016525,GO:0031054,GO:0035068,GO:0035194,GO:0035196,GO:0035198,GO:0035278,GO:0035280,GO:0045652,GO:0045944,GO:0060964,GO:0070578,GO:0090502,GO:1901224,GO:1990904	P-body|nuclear-transcribed mRNA catabolic process|RNA polymerase II proximal promoter sequence-specific DNA binding|RNA polymerase II complex binding|core promoter binding|RNA binding|double-stranded RNA binding|single-stranded RNA binding|nucleus|nucleoplasm|cytoplasm|cytosol|polysome|Wnt signaling pathway, calcium modulating pathway|RNA secondary structure unwinding|miRNA metabolic process|posi…
AGO2	2092	1808	2410	2323	2133	2150	2728	3329	2773	AGO2	argonaute 2, RISC catalytic component	GO:0000340,GO:0000932,GO:0005634,GO:0005844,GO:0005845,GO:0006355,GO:0016442,GO:0031054,GO:0035068,GO:0035197,GO:0035198,GO:0035278,GO:0035279,GO:0045947,GO:0046872,GO:0070551,GO:0070578,GO:1990904	RNA 7-methylguanosine cap binding|P-body|nucleus|polysome|mRNA cap binding complex|regulation of transcription, DNA-templated|RISC complex|pre-miRNA processing|micro-ribonucleoprotein complex|siRNA binding|miRNA binding|miRNA mediated inhibition of translation|mRNA cleavage involved in gene silencing by miRNA|negative regulation of translational initiation|metal ion binding|endoribonuclease activ…
AGO3	593	452	594	673	609	572	1388	1692	1510	AGO3	argonaute 3, RISC catalytic component	GO:0000794,GO:0000932,GO:0003723,GO:0003725,GO:0003727,GO:0004521,GO:0005654,GO:0005737,GO:0005829,GO:0006402,GO:0007223,GO:0010501,GO:0010628,GO:0010629,GO:0016020,GO:0016442,GO:0031054,GO:0035068,GO:0035194,GO:0035196,GO:0035198,GO:0035278,GO:0035280,GO:0036464,GO:0045652,GO:0046872,GO:0070578,GO:0072091,GO:0090624,GO:1901224	condensed nuclear chromosome|P-body|RNA binding|double-stranded RNA binding|single-stranded RNA binding|endoribonuclease activity|nucleoplasm|cytoplasm|cytosol|mRNA catabolic process|Wnt signaling pathway, calcium modulating pathway|RNA secondary structure unwinding|positive regulation of gene expression|negative regulation of gene expression|membrane|RISC complex|pre-miRNA processing|micro-ribon…
AGP	898	904	1085	85	93	93	34	16	32	ORM1	alpha 1 acid glycoprotein	GO:0002682,GO:0005615,GO:0006953	regulation of immune system process|extracellular space|acute-phase response
AGPAT1	655	565	745	1225	1298	1191	2279	2300	1975	AGPAT1	1-acylglycerol-3-phosphate O-acyltransferase 1	GO:0001819,GO:0003841,GO:0005783,GO:0005789,GO:0006654,GO:0016021,GO:0016024	positive regulation of cytokine production|1-acylglycerol-3-phosphate O-acyltransferase activity|endoplasmic reticulum|endoplasmic reticulum membrane|phosphatidic acid biosynthetic process|integral component of membrane|CDP-diacylglycerol biosynthetic process	chx00561,chx00564,chx04072,chx04975	Glycerolipid metabolism|Glycerophospholipid metabolism|Phospholipase D signaling pathway|Fat digestion and absorption
AGPAT2	885	836	1073	1216	1305	1082	1292	1136	990	AGPAT2	1-acylglycerol-3-phosphate O-acyltransferase 2	GO:0001819,GO:0001961,GO:0003841,GO:0005783,GO:0005789,GO:0005886,GO:0006644,GO:0006654,GO:0008544,GO:0016021,GO:0016024,GO:0035579,GO:0042493,GO:0043312	positive regulation of cytokine production|positive regulation of cytokine-mediated signaling pathway|1-acylglycerol-3-phosphate O-acyltransferase activity|endoplasmic reticulum|endoplasmic reticulum membrane|plasma membrane|phospholipid metabolic process|phosphatidic acid biosynthetic process|epidermis development|integral component of membrane|CDP-diacylglycerol biosynthetic process|specific gr…	chx00561,chx00564,chx04072,chx04975	Glycerolipid metabolism|Glycerophospholipid metabolism|Phospholipase D signaling pathway|Fat digestion and absorption
AGPAT3	859	698	991	1543	1582	1521	2543	2682	2122	AGPAT3	1-acylglycerol-3-phosphate O-acyltransferase 3	GO:0000139,GO:0003841,GO:0005635,GO:0005783,GO:0005789,GO:0005886,GO:0006654,GO:0008654,GO:0016020,GO:0016021,GO:0016024,GO:0016746	Golgi membrane|1-acylglycerol-3-phosphate O-acyltransferase activity|nuclear envelope|endoplasmic reticulum|endoplasmic reticulum membrane|plasma membrane|phosphatidic acid biosynthetic process|phospholipid biosynthetic process|membrane|integral component of membrane|CDP-diacylglycerol biosynthetic process|transferase activity, transferring acyl groups	chx00561,chx00564,chx04072	Glycerolipid metabolism|Glycerophospholipid metabolism|Phospholipase D signaling pathway
AGPAT4	2	2	0	0	0	0	0	0	0	AGPAT4	1-acylglycerol-3-phosphate O-acyltransferase 4	GO:0003841,GO:0016021,GO:0016024,GO:0016746	1-acylglycerol-3-phosphate O-acyltransferase activity|integral component of membrane|CDP-diacylglycerol biosynthetic process|transferase activity, transferring acyl groups	chx00561,chx00564,chx04072	Glycerolipid metabolism|Glycerophospholipid metabolism|Phospholipase D signaling pathway
AGPAT5	113	98	114	164	142	148	288	316	301	AGPAT5	1-acylglycerol-3-phosphate O-acyltransferase 5	GO:0002244,GO:0003841,GO:0005635,GO:0005739,GO:0005741,GO:0005789,GO:0006639,GO:0006654,GO:0008654,GO:0016021,GO:0016024,GO:0016746	hematopoietic progenitor cell differentiation|1-acylglycerol-3-phosphate O-acyltransferase activity|nuclear envelope|mitochondrion|mitochondrial outer membrane|endoplasmic reticulum membrane|acylglycerol metabolic process|phosphatidic acid biosynthetic process|phospholipid biosynthetic process|integral component of membrane|CDP-diacylglycerol biosynthetic process|transferase activity, transferrin…	chx00561,chx00564,chx04072	Glycerolipid metabolism|Glycerophospholipid metabolism|Phospholipase D signaling pathway
AGPS	355	288	378	881	785	792	1210	1386	1371	AGPS	alkylglycerone phosphate synthase	GO:0005730,GO:0005739,GO:0005777,GO:0005778,GO:0005782,GO:0005829,GO:0006625,GO:0008609,GO:0008610,GO:0008611,GO:0016020,GO:0016491,GO:0071949	nucleolus|mitochondrion|peroxisome|peroxisomal membrane|peroxisomal matrix|cytosol|protein targeting to peroxisome|alkylglycerone-phosphate synthase activity|lipid biosynthetic process|ether lipid biosynthetic process|membrane|oxidoreductase activity|FAD binding	chx00565,chx04146	Ether lipid metabolism|Peroxisome
AGR2	0	5	3	1	0	5	2	1	1	AGR2	anterior gradient 2, protein disulphide isomerase family member	GO:0002162,GO:0005154,GO:0005615,GO:0005783,GO:0010628,GO:0010811,GO:0042803,GO:0045742,GO:0048546,GO:0048639,GO:0060480,GO:0060548,GO:0070254,GO:1903078,GO:1903896,GO:1903899	dystroglycan binding|epidermal growth factor receptor binding|extracellular space|endoplasmic reticulum|positive regulation of gene expression|positive regulation of cell-substrate adhesion|protein homodimerization activity|positive regulation of epidermal growth factor receptor signaling pathway|digestive tract morphogenesis|positive regulation of developmental growth|lung goblet cell differenti…
AGRN	2248	1908	2787	3424	3471	3443	6429	6996	6074	AGRN	agrin			chx04512	ECM-receptor interaction
AGRP	2	0	1	0	0	0	0	0	0	AGRP	agouti related neuropeptide	GO:0005184,GO:0005615,GO:0005796,GO:0007218,GO:0009755,GO:0031781,GO:0031782,GO:0060259	neuropeptide hormone activity|extracellular space|Golgi lumen|neuropeptide signaling pathway|hormone-mediated signaling pathway|type 3 melanocortin receptor binding|type 4 melanocortin receptor binding|regulation of feeding behavior	chx04920	Adipocytokine signaling pathway
AGT	0	0	1	1	0	0	0	0	0	AGT	angiotensinogen	GO:0003081,GO:0005615,GO:0042310	regulation of systemic arterial blood pressure by renin-angiotensin|extracellular space|vasoconstriction	chx04072,chx04080,chx04261,chx04270,chx04614,chx04924,chx04925,chx04927,chx04931,chx04933,chx04934,chx05200,chx05410,chx05414	Phospholipase D signaling pathway|Neuroactive ligand-receptor interaction|Adrenergic signaling in cardiomyocytes|Vascular smooth muscle contraction|Renin-angiotensin system|Renin secretion|Aldosterone synthesis and secretion|Cortisol synthesis and secretion|Insulin resistance|AGE-RAGE signaling pathway in diabetic complications|Cushing syndrome|Pathways in cancer|Hypertrophic cardiomyopathy (HCM)…
AGTPBP1	98	94	108	210	195	166	295	412	382	AGTPBP1	ATP/GTP binding protein 1	GO:0001754,GO:0004181,GO:0005634,GO:0005730,GO:0005737,GO:0005739,GO:0005829,GO:0007005,GO:0008270,GO:0015631,GO:0021702,GO:0021772,GO:0035609,GO:0035610,GO:0043231,GO:0050905	eye photoreceptor cell differentiation|metallocarboxypeptidase activity|nucleus|nucleolus|cytoplasm|mitochondrion|cytosol|mitochondrion organization|zinc ion binding|tubulin binding|cerebellar Purkinje cell differentiation|olfactory bulb development|C-terminal protein deglutamylation|protein side chain deglutamylation|intracellular membrane-bounded organelle|neuromuscular process
AGTR1	68	50	62	16	23	13	1	4	6	AGTR1	angiotensin II receptor type 1	GO:0004945,GO:0005886,GO:0016021,GO:0019229	angiotensin type II receptor activity|plasma membrane|integral component of membrane|regulation of vasoconstriction	chx04020,chx04022,chx04072,chx04080,chx04261,chx04270,chx04371,chx04614,chx04924,chx04925,chx04927,chx04933,chx04934,chx05200	Calcium signaling pathway|cGMP-PKG signaling pathway|Phospholipase D signaling pathway|Neuroactive ligand-receptor interaction|Adrenergic signaling in cardiomyocytes|Vascular smooth muscle contraction|Apelin signaling pathway|Renin-angiotensin system|Renin secretion|Aldosterone synthesis and secretion|Cortisol synthesis and secretion|AGE-RAGE signaling pathway in diabetic complications|Cushing sy…
AGTRAP	520	565	662	523	640	502	809	765	578	AGTRAP	angiotensin II receptor associated protein
AGXT	0	1	0	0	0	0	0	0	0	AGXT	alanine-glyoxylate aminotransferase	GO:0004760,GO:0005102,GO:0005759,GO:0005782,GO:0007219,GO:0008453,GO:0009436,GO:0016597,GO:0019265,GO:0019448,GO:0030170,GO:0042803,GO:0042853,GO:0043621,GO:0046724	serine-pyruvate transaminase activity|signaling receptor binding|mitochondrial matrix|peroxisomal matrix|Notch signaling pathway|alanine-glyoxylate transaminase activity|glyoxylate catabolic process|amino acid binding|glycine biosynthetic process, by transamination of glyoxylate|L-cysteine catabolic process|pyridoxal phosphate binding|protein homodimerization activity|L-alanine catabolic process|…	chx00250,chx00260,chx00630,chx04146	Alanine, aspartate and glutamate metabolism|Glycine, serine and threonine metabolism|Glyoxylate and dicarboxylate metabolism|Peroxisome
AGXT2	0	0	0	0	0	0	1	0	0	AGXT2	alanine--glyoxylate aminotransferase 2	GO:0005739,GO:0008453,GO:0009436,GO:0019481,GO:0030170,GO:0045429,GO:0047305	mitochondrion|alanine-glyoxylate transaminase activity|glyoxylate catabolic process|L-alanine catabolic process, by transamination|pyridoxal phosphate binding|positive regulation of nitric oxide biosynthetic process|(R)-3-amino-2-methylpropionate-pyruvate transaminase activity	chx00250,chx00260,chx00270,chx00280	Alanine, aspartate and glutamate metabolism|Glycine, serine and threonine metabolism|Cysteine and methionine metabolism|Valine, leucine and isoleucine degradation
AHCTF1	851	611	991	1432	1280	1205	1837	2213	1836	AHCTF1	AT-hook containing transcription factor 1	GO:0000777,GO:0000981,GO:0003677,GO:0005634,GO:0005643,GO:0005654,GO:0005829,GO:0007049,GO:0015031,GO:0016363,GO:0031965,GO:0032465,GO:0051028,GO:0051292,GO:0051301,GO:0070062	condensed chromosome kinetochore|DNA-binding transcription factor activity, RNA polymerase II-specific|DNA binding|nucleus|nuclear pore|nucleoplasm|cytosol|cell cycle|protein transport|nuclear matrix|nuclear membrane|regulation of cytokinesis|mRNA transport|nuclear pore complex assembly|cell division|extracellular exosome
AHCY	128095	119701	155457	62634	63996	59838	38508	37656	32843	AHCY	adenosylhomocysteinase	GO:0004013,GO:0005829,GO:0006730,GO:0019510,GO:0042470,GO:0051287	adenosylhomocysteinase activity|cytosol|one-carbon metabolic process|S-adenosylhomocysteine catabolic process|melanosome|NAD binding	chx00270	Cysteine and methionine metabolism
AHCYL1	2099	1743	2532	2662	2423	2453	4449	4866	4209	AHCYL1	adenosylhomocysteinase like 1	GO:0003723,GO:0005737,GO:0005789,GO:0005829,GO:0006378,GO:0006611,GO:0006730,GO:0010765,GO:0016324,GO:0031440,GO:0032412,GO:0038166,GO:0042045,GO:0042802,GO:0044070,GO:0051592,GO:0070062,GO:1903779	RNA binding|cytoplasm|endoplasmic reticulum membrane|cytosol|mRNA polyadenylation|protein export from nucleus|one-carbon metabolic process|positive regulation of sodium ion transport|apical plasma membrane|regulation of mRNA 3'-end processing|regulation of ion transmembrane transporter activity|angiotensin-activated signaling pathway|epithelial fluid transport|identical protein binding|regulation…	chx00270	Cysteine and methionine metabolism
AHCYL2	102	75	122	200	201	199	312	396	373	AHCYL2	adenosylhomocysteinase like 2	GO:0004013,GO:0005783,GO:0006730	adenosylhomocysteinase activity|endoplasmic reticulum|one-carbon metabolic process	chx00270	Cysteine and methionine metabolism
AHDC1	321	253	349	462	528	429	695	862	694	AHDC1	AT-hook DNA binding motif containing 1	GO:0003677	DNA binding
AHI1	120	63	161	176	179	198	363	440	339	AHI1	Abelson helper integration site 1	GO:0001738,GO:0001947,GO:0002092,GO:0005813,GO:0005814,GO:0005829,GO:0005911,GO:0005912,GO:0005929,GO:0007169,GO:0007417,GO:0010842,GO:0016192,GO:0030862,GO:0030902,GO:0034613,GO:0035844,GO:0035845,GO:0036038,GO:0036064,GO:0039008,GO:0039023,GO:0042802,GO:0043066,GO:0045944,GO:0050795,GO:0060271,GO:0065001,GO:0070121,GO:0070986,GO:0071599,GO:0097711,GO:0097730	morphogenesis of a polarized epithelium|heart looping|positive regulation of receptor internalization|centrosome|centriole|cytosol|cell-cell junction|adherens junction|cilium|transmembrane receptor protein tyrosine kinase signaling pathway|central nervous system development|retina layer formation|vesicle-mediated transport|positive regulation of polarized epithelial cell differentiation|hindbrain…
AHNAK	49915	40053	56336	58201	54570	52760	119273	146316	131897	AHNAK	AHNAK nucleoprotein	GO:0003723,GO:0005634,GO:0005737,GO:0005765,GO:0005829,GO:0005886,GO:0005925,GO:0015629,GO:0016020,GO:0030315,GO:0031982,GO:0042383,GO:0043034,GO:0043484,GO:0044291,GO:0044548,GO:0045296,GO:0051259,GO:0070062,GO:0097493,GO:1901385	RNA binding|nucleus|cytoplasm|lysosomal membrane|cytosol|plasma membrane|focal adhesion|actin cytoskeleton|membrane|T-tubule|vesicle|sarcolemma|costamere|regulation of RNA splicing|cell-cell contact zone|S100 protein binding|cadherin binding|protein complex oligomerization|extracellular exosome|structural molecule activity conferring elasticity|regulation of voltage-gated calcium channel activity
AHNAK2	2094	2083	2638	3203	3319	2849	5568	5943	4524	AHNAK2	AHNAK nucleoprotein 2	GO:0005634,GO:0005737,GO:0005829,GO:0005886,GO:0030018,GO:0030315,GO:0030659,GO:0042383,GO:0043034,GO:0043484	nucleus|cytoplasm|cytosol|plasma membrane|Z disc|T-tubule|cytoplasmic vesicle membrane|sarcolemma|costamere|regulation of RNA splicing
AHR	32	35	60	97	87	95	150	218	239	AHR	aryl hydrocarbon receptor	GO:0004874,GO:0005634,GO:0005737,GO:0006805,GO:0007049,GO:0032922,GO:0034751,GO:0045892,GO:0045893,GO:0046983,GO:0070888	aryl hydrocarbon receptor activity|nucleus|cytoplasm|xenobiotic metabolic process|cell cycle|circadian regulation of gene expression|aryl hydrocarbon receptor complex|negative regulation of transcription, DNA-templated|positive regulation of transcription, DNA-templated|protein dimerization activity|E-box binding	chx04659,chx04934	Th17 cell differentiation|Cushing syndrome
AHRR	1	1	2	1	1	3	15	26	21	AHRR	aryl-hydrocarbon receptor repressor	GO:0000122,GO:0000981,GO:0003677,GO:0005654,GO:0005829,GO:0006805,GO:0009410,GO:0046983	negative regulation of transcription by RNA polymerase II|DNA-binding transcription factor activity, RNA polymerase II-specific|DNA binding|nucleoplasm|cytosol|xenobiotic metabolic process|response to xenobiotic stimulus|protein dimerization activity
AHSA1	4384	3902	5233	5320	5454	5060	2917	2620	2456	AHSA1	activator of Hsp90 ATPase activity 1	GO:0001671,GO:0005783,GO:0005829,GO:0032781,GO:0045296,GO:0051087,GO:0051879,GO:0070062	ATPase activator activity|endoplasmic reticulum|cytosol|positive regulation of ATPase activity|cadherin binding|chaperone binding|Hsp90 protein binding|extracellular exosome
AHSA2	147	162	165	385	370	320	213	233	190	Ahsa2	AHA1, activator of heat shock 90kDa protein ATPase homolog 2 (yeast)	GO:0001671,GO:0051087	ATPase activator activity|chaperone binding
AHSG	10	10	22	19	15	22	15	26	27	AHSG	alpha 2-HS glycoprotein	GO:0004869,GO:0005615,GO:0006953,GO:0030502,GO:0050727,GO:0050766	cysteine-type endopeptidase inhibitor activity|extracellular space|acute-phase response|negative regulation of bone mineralization|regulation of inflammatory response|positive regulation of phagocytosis
AHSP	42	34	30	46	38	43	13	21	14	AHSP	alpha hemoglobin stabilizing protein	GO:0005737,GO:0006457,GO:0030218,GO:0030492,GO:0050821	cytoplasm|protein folding|erythrocyte differentiation|hemoglobin binding|protein stabilization
AIDA	1815	1488	2157	4292	3917	3985	5495	6501	5628	AIDA	axin interactor, dorsalization associated	GO:0005737,GO:0009953,GO:0019904,GO:0043496,GO:0043508,GO:0046329	cytoplasm|dorsal/ventral pattern formation|protein domain specific binding|regulation of protein homodimerization activity|negative regulation of JUN kinase activity|negative regulation of JNK cascade
AIF1	1	0	0	1	0	0	0	0	0	AIF1	allograft inflammatory factor 1	GO:0001891,GO:0005509,GO:0005634,GO:0005737,GO:0005829,GO:0005884,GO:0006911,GO:0006954,GO:0016601,GO:0030027,GO:0030041,GO:0032587,GO:0042102,GO:0042995,GO:0048471,GO:0048661,GO:0048662,GO:0051015,GO:0051017,GO:0071346,GO:0071672,GO:0071673,GO:0090026,GO:0097178,GO:1900087,GO:2000406	phagocytic cup|calcium ion binding|nucleus|cytoplasm|cytosol|actin filament|phagocytosis, engulfment|inflammatory response|Rac protein signal transduction|lamellipodium|actin filament polymerization|ruffle membrane|positive regulation of T cell proliferation|cell projection|perinuclear region of cytoplasm|positive regulation of smooth muscle cell proliferation|negative regulation of smooth muscle…
AIF1L	309	265	320	182	153	144	212	228	222	AIF1L	allograft inflammatory factor 1 like	GO:0005509,GO:0005737,GO:0005925,GO:0015629,GO:0032587,GO:0032991,GO:0042995,GO:0051015,GO:0051017,GO:0070062,GO:0097178	calcium ion binding|cytoplasm|focal adhesion|actin cytoskeleton|ruffle membrane|protein-containing complex|cell projection|actin filament binding|actin filament bundle assembly|extracellular exosome|ruffle assembly
AIFM1	1160	874	1301	1814	1605	1558	1794	1878	1502	AIFM1	apoptosis inducing factor, mitochondria associated 1			chx04210,chx04217	Apoptosis|Necroptosis
AIFM2	485	509	595	1066	1137	950	1231	1215	1108	AIFM2	apoptosis inducing factor, mitochondria associated 2	GO:0003677,GO:0004174,GO:0005737,GO:0005739,GO:0005741,GO:0005811,GO:0005829,GO:0008637,GO:0016021,GO:0043065,GO:0050660	DNA binding|electron-transferring-flavoprotein dehydrogenase activity|cytoplasm|mitochondrion|mitochondrial outer membrane|lipid droplet|cytosol|apoptotic mitochondrial changes|integral component of membrane|positive regulation of apoptotic process|flavin adenine dinucleotide binding	chx04115	p53 signaling pathway
AIFM3	24	17	31	41	46	40	140	101	113	AIFM3	apoptosis inducing factor, mitochondria associated 3	GO:0005739,GO:0005743,GO:0005783,GO:0005829,GO:0016491,GO:0046872,GO:0050660,GO:0051537,GO:0097194	mitochondrion|mitochondrial inner membrane|endoplasmic reticulum|cytosol|oxidoreductase activity|metal ion binding|flavin adenine dinucleotide binding|2 iron, 2 sulfur cluster binding|execution phase of apoptosis
AIG1	185	201	225	294	300	245	261	276	283	AIG1	androgen induced 1	GO:0012505,GO:0016020,GO:0016021,GO:0016787,GO:0042758	endomembrane system|membrane|integral component of membrane|hydrolase activity|long-chain fatty acid catabolic process
AIM1	8182	6152	8883	9986	9522	9357	13701	15827	13536	CRYBG1	absent in melanoma 1	GO:0030246	carbohydrate binding
AIM1L	1314	1168	1593	1401	1241	1139	3226	3114	2995	CRYBG2	absent in melanoma 1-like	GO:0030246	carbohydrate binding
AIMP1	3899	3758	4558	4114	3855	3673	2750	2720	2443	AIMP1	aminoacyl tRNA synthetase complex interacting multifunctional protein 1	GO:0000049,GO:0001525,GO:0001937,GO:0005125,GO:0005615,GO:0005634,GO:0005783,GO:0005794,GO:0005829,GO:0006418,GO:0006915,GO:0006935,GO:0006954,GO:0007155,GO:0007165,GO:0007267,GO:0009611,GO:0009986,GO:0016020,GO:0017101,GO:0017102,GO:0042803,GO:0050900,GO:0051020,GO:0051607,GO:0070094	tRNA binding|angiogenesis|negative regulation of endothelial cell proliferation|cytokine activity|extracellular space|nucleus|endoplasmic reticulum|Golgi apparatus|cytosol|tRNA aminoacylation for protein translation|apoptotic process|chemotaxis|inflammatory response|cell adhesion|signal transduction|cell-cell signaling|response to wounding|cell surface|membrane|aminoacyl-tRNA synthetase multienzy…
AIMP2	1169	1265	1738	1506	1457	1339	1473	1326	1086	AIMP2	aminoacyl tRNA synthetase complex interacting multifunctional protein 2	GO:0005634,GO:0005829,GO:0006412,GO:0006915,GO:0008285,GO:0017101,GO:0031398,GO:0032947,GO:0060510,GO:0065003,GO:1903632	nucleus|cytosol|translation|apoptotic process|negative regulation of cell proliferation|aminoacyl-tRNA synthetase multienzyme complex|positive regulation of protein ubiquitination|protein-containing complex scaffold activity|type II pneumocyte differentiation|protein-containing complex assembly|positive regulation of aminoacyl-tRNA ligase activity
AIP	951	926	1273	1010	1011	992	922	829	837	AIP	aryl hydrocarbon receptor interacting protein	GO:0003712,GO:0005737,GO:0006805	transcription coregulator activity|cytoplasm|xenobiotic metabolic process	chx04934	Cushing syndrome
AIPL1	0	0	0	0	0	0	0	1	0	AIPL1	aryl hydrocarbon receptor interacting protein like 1	GO:0005634,GO:0005737,GO:0007601	nucleus|cytoplasm|visual perception	chx04934	Cushing syndrome
AJUBA	8797	6959	10184	10659	10873	9845	9751	9996	8898	AJUBA	ajuba LIM protein	GO:0000122,GO:0000932,GO:0001666,GO:0003682,GO:0003714,GO:0005634,GO:0005667,GO:0005794,GO:0005815,GO:0005829,GO:0005886,GO:0005911,GO:0005912,GO:0005925,GO:0007010,GO:0016339,GO:0030027,GO:0030032,GO:0030334,GO:0031328,GO:0031334,GO:0033673,GO:0034613,GO:0035195,GO:0035313,GO:0035331,GO:0043087,GO:0043123,GO:0043406,GO:0045294,GO:0046474,GO:0046872,GO:0048041,GO:0051015,GO:1900037,GO:2000637	negative regulation of transcription by RNA polymerase II|P-body|response to hypoxia|chromatin binding|transcription corepressor activity|nucleus|transcription factor complex|Golgi apparatus|microtubule organizing center|cytosol|plasma membrane|cell-cell junction|adherens junction|focal adhesion|cytoskeleton organization|calcium-dependent cell-cell adhesion via plasma membrane cell adhesion molec…	chx04390,chx04392	Hippo signaling pathway|Hippo signaling pathway - multiple species
AK1	135	150	157	163	131	124	126	91	113	AK1	adenylate kinase 1	GO:0001520,GO:0004017,GO:0004550,GO:0005524,GO:0005829,GO:0005886,GO:0006165,GO:0006172,GO:0007050,GO:0009142,GO:0046033,GO:0046034	outer dense fiber|adenylate kinase activity|nucleoside diphosphate kinase activity|ATP binding|cytosol|plasma membrane|nucleoside diphosphate phosphorylation|ADP biosynthetic process|cell cycle arrest|nucleoside triphosphate biosynthetic process|AMP metabolic process|ATP metabolic process	chx00230,chx00730	Purine metabolism|Thiamine metabolism
AK2	1955	1889	2407	1981	2000	1801	2119	2015	1787	AK2	adenylate kinase 2	GO:0004017,GO:0005524,GO:0005739,GO:0005743,GO:0005758,GO:0006172,GO:0046033,GO:0046034,GO:0097226	adenylate kinase activity|ATP binding|mitochondrion|mitochondrial inner membrane|mitochondrial intermembrane space|ADP biosynthetic process|AMP metabolic process|ATP metabolic process|sperm mitochondrial sheath	chx00230,chx00730	Purine metabolism|Thiamine metabolism
AK3	1747	1514	1959	2771	2644	2513	3127	3206	2899	AK3	adenylate kinase 3	GO:0004017,GO:0005524,GO:0005525,GO:0005739,GO:0005759,GO:0006172,GO:0046033,GO:0046039,GO:0046041,GO:0046051,GO:0046899	adenylate kinase activity|ATP binding|GTP binding|mitochondrion|mitochondrial matrix|ADP biosynthetic process|AMP metabolic process|GTP metabolic process|ITP metabolic process|UTP metabolic process|nucleoside triphosphate adenylate kinase activity	chx00230	Purine metabolism
AK4	2104	1626	2173	1521	1487	1563	4669	5090	4602	AK4	adenylate kinase 4	GO:0004017,GO:0004550,GO:0005524,GO:0005525,GO:0005759,GO:0006165,GO:0006172,GO:0009142,GO:0046033,GO:0046034,GO:0046039,GO:0046899	adenylate kinase activity|nucleoside diphosphate kinase activity|ATP binding|GTP binding|mitochondrial matrix|nucleoside diphosphate phosphorylation|ADP biosynthetic process|nucleoside triphosphate biosynthetic process|AMP metabolic process|ATP metabolic process|GTP metabolic process|nucleoside triphosphate adenylate kinase activity	chx00230,chx00730	Purine metabolism|Thiamine metabolism
AK6	577	543	647	721	588	662	344	403	362	AK6	adenylate kinase 6	GO:0004017,GO:0005524,GO:0005634,GO:0005654,GO:0005737,GO:0005829,GO:0015030,GO:0016887	adenylate kinase activity|ATP binding|nucleus|nucleoplasm|cytoplasm|cytosol|Cajal body|ATPase activity	chx00230,chx03008	Purine metabolism|Ribosome biogenesis in eukaryotes
AK7	7	0	1	5	2	2	1	4	2	AK7	adenylate kinase 7	GO:0004017,GO:0004127,GO:0004550,GO:0005524,GO:0005829,GO:0006165,GO:0009142,GO:0015949,GO:0019206,GO:0030030,GO:0031514	adenylate kinase activity|cytidylate kinase activity|nucleoside diphosphate kinase activity|ATP binding|cytosol|nucleoside diphosphate phosphorylation|nucleoside triphosphate biosynthetic process|nucleobase-containing small molecule interconversion|nucleoside kinase activity|cell projection organization|motile cilium	chx00230,chx00730	Purine metabolism|Thiamine metabolism
AK8	55	54	71	86	104	63	226	222	140	AK8	adenylate kinase 8	GO:0004017,GO:0004127,GO:0004550,GO:0005524,GO:0005829,GO:0005930,GO:0006165,GO:0009142,GO:0015949,GO:0019206,GO:0021591,GO:0036126	adenylate kinase activity|cytidylate kinase activity|nucleoside diphosphate kinase activity|ATP binding|cytosol|axoneme|nucleoside diphosphate phosphorylation|nucleoside triphosphate biosynthetic process|nucleobase-containing small molecule interconversion|nucleoside kinase activity|ventricular system development|sperm flagellum	chx00230,chx00730	Purine metabolism|Thiamine metabolism
AK9	0	1	0	0	0	2	0	0	0	AK9	adenylate kinase 9	GO:0004550,GO:0005524,GO:0005634,GO:0005654,GO:0005737,GO:0005829,GO:0006174,GO:0006186,GO:0006756,GO:0006757,GO:0015949,GO:0019206,GO:0031965,GO:0050145,GO:0061508,GO:0061565,GO:0061566,GO:0061567,GO:0061568,GO:0061569,GO:0061570,GO:0061571	nucleoside diphosphate kinase activity|ATP binding|nucleus|nucleoplasm|cytoplasm|cytosol|dADP phosphorylation|dGDP phosphorylation|AMP phosphorylation|ATP generation from ADP|nucleobase-containing small molecule interconversion|nucleoside kinase activity|nuclear membrane|nucleoside monophosphate kinase activity|CDP phosphorylation|dAMP phosphorylation|CMP phosphorylation|dCMP phosphorylation|GDP …	chx00230,chx00240	Purine metabolism|Pyrimidine metabolism
AKAP1	270	194	299	423	477	381	696	686	581	AKAP1	A-kinase anchoring protein 1	GO:0003723,GO:0005739,GO:0005741,GO:0005829,GO:0007596,GO:0010738,GO:0016020,GO:0016021,GO:0034237	RNA binding|mitochondrion|mitochondrial outer membrane|cytosol|blood coagulation|regulation of protein kinase A signaling|membrane|integral component of membrane|protein kinase A regulatory subunit binding
AKAP10	1099	877	1298	1556	1613	1417	1882	2163	1803	AKAP10	A-kinase anchoring protein 10	GO:0005739,GO:0005829,GO:0005886,GO:0007165,GO:0007596,GO:0008104,GO:0032991,GO:0051018	mitochondrion|cytosol|plasma membrane|signal transduction|blood coagulation|protein localization|protein-containing complex|protein kinase A binding
AKAP11	927	695	1002	1592	1299	1393	3406	4264	4033	AKAP11	A-kinase anchoring protein 11	GO:0005730,GO:0005737,GO:0005777,GO:0005815,GO:0005829,GO:0005886,GO:0008157,GO:0010738,GO:0035556,GO:0051018	nucleolus|cytoplasm|peroxisome|microtubule organizing center|cytosol|plasma membrane|protein phosphatase 1 binding|regulation of protein kinase A signaling|intracellular signal transduction|protein kinase A binding
AKAP12	1	1	3	0	0	0	0	3	0	AKAP12	A-kinase anchoring protein 12
AKAP13	1130	928	1186	1330	1420	1315	3175	4018	3380	AKAP13	A-kinase anchoring protein 13	GO:0004691,GO:0005078,GO:0005085,GO:0005089,GO:0005634,GO:0005829,GO:0005884,GO:0005938,GO:0007186,GO:0007507,GO:0016020,GO:0017048,GO:0032947,GO:0035025,GO:0043065,GO:0043123,GO:0043406,GO:0046872,GO:0048471,GO:0051018,GO:0051056,GO:0051168,GO:0055007,GO:0060297,GO:0060348,GO:0061049,GO:0071875,GO:0086023,GO:1900169	cAMP-dependent protein kinase activity|MAP-kinase scaffold activity|guanyl-nucleotide exchange factor activity|Rho guanyl-nucleotide exchange factor activity|nucleus|cytosol|actin filament|cell cortex|G protein-coupled receptor signaling pathway|heart development|membrane|Rho GTPase binding|protein-containing complex scaffold activity|positive regulation of Rho protein signal transduction|positiv…	chx04928,chx05163	Parathyroid hormone synthesis, secretion and action|Human cytomegalovirus infection
AKAP14	1	0	0	2	0	0	0	0	1	Akap14	A-kinase anchoring protein 14	GO:0005737,GO:0005952,GO:0007283,GO:0034237,GO:0035686,GO:0051018	cytoplasm|cAMP-dependent protein kinase complex|spermatogenesis|protein kinase A regulatory subunit binding|sperm fibrous sheath|protein kinase A binding
AKAP17A	2231	2097	2808	2045	2056	1790	1833	1838	1639	AKAP17A	A-kinase anchoring protein 17A	GO:0003723,GO:0005634,GO:0005681,GO:0005829,GO:0006355,GO:0006397,GO:0007165,GO:0008380,GO:0016607,GO:0042113,GO:0043484,GO:0051018	RNA binding|nucleus|spliceosomal complex|cytosol|regulation of transcription, DNA-templated|mRNA processing|signal transduction|RNA splicing|nuclear speck|B cell activation|regulation of RNA splicing|protein kinase A binding
AKAP2	824	608	976	887	879	837	2363	3000	2457	AKAP2	A-kinase anchoring protein 2
AKAP3	23	14	26	60	65	58	103	96	65	AKAP3	A-kinase anchoring protein 3	GO:0001669,GO:0005737,GO:0010738,GO:0051018	acrosomal vesicle|cytoplasm|regulation of protein kinase A signaling|protein kinase A binding
AKAP4	1	1	0	0	0	0	0	0	1	Akap4	A-kinase anchoring protein 4	GO:0005737,GO:0005929,GO:0007178,GO:0008104,GO:0010738,GO:0030018,GO:0030317,GO:0031514,GO:0035686,GO:0044458,GO:0045184,GO:0048471,GO:0051018,GO:0097228	cytoplasm|cilium|transmembrane receptor protein serine/threonine kinase signaling pathway|protein localization|regulation of protein kinase A signaling|Z disc|flagellated sperm motility|motile cilium|sperm fibrous sheath|motile cilium assembly|establishment of protein localization|perinuclear region of cytoplasm|protein kinase A binding|sperm principal piece
AKAP5	0	0	0	1	0	0	2	0	1	AKAP5	A-kinase anchoring protein 5	GO:0005516,GO:0005622,GO:0005886,GO:0006605,GO:0007165,GO:0008179,GO:0014069,GO:0031698,GO:0032590,GO:0032947,GO:0034237,GO:0035254,GO:0043197,GO:0045762,GO:0050811,GO:0060076	calmodulin binding|intracellular|plasma membrane|protein targeting|signal transduction|adenylate cyclase binding|postsynaptic density|beta-2 adrenergic receptor binding|dendrite membrane|protein-containing complex scaffold activity|protein kinase A regulatory subunit binding|glutamate receptor binding|dendritic spine|positive regulation of adenylate cyclase activity|GABA receptor binding|excitato…
AKAP6	3	2	3	1	2	0	3	4	4	AKAP6	A-kinase anchoring protein 6	GO:0001508,GO:0005635,GO:0005737,GO:0005901,GO:0006605,GO:0008179,GO:0010738,GO:0010880,GO:0014701,GO:0014704,GO:0016529,GO:0019933,GO:0030307,GO:0030315,GO:0031965,GO:0032516,GO:0032947,GO:0034237,GO:0034704,GO:0043495,GO:0044325,GO:0048471,GO:0051018,GO:0051281,GO:0060306,GO:0060316,GO:0061051,GO:0070886,GO:0071320,GO:0071345,GO:1901381,GO:1902261	action potential|nuclear envelope|cytoplasm|caveola|protein targeting|adenylate cyclase binding|regulation of protein kinase A signaling|regulation of release of sequestered calcium ion into cytosol by sarcoplasmic reticulum|junctional sarcoplasmic reticulum membrane|intercalated disc|sarcoplasmic reticulum|cAMP-mediated signaling|positive regulation of cell growth|T-tubule|nuclear membrane|posit…
AKAP7	0	0	0	1	1	2	2	1	0	AKAP7	A-kinase anchoring protein 7	GO:0000166,GO:0005634,GO:0005829,GO:0010738,GO:0019901,GO:0032991,GO:0034237,GO:0050804,GO:0051018,GO:0098686	nucleotide binding|nucleus|cytosol|regulation of protein kinase A signaling|protein kinase binding|protein-containing complex|protein kinase A regulatory subunit binding|modulation of chemical synaptic transmission|protein kinase A binding|hippocampal mossy fiber to CA3 synapse
AKAP8	2937	2526	3386	3339	3267	2994	2809	2774	2723	AKAP8	A-kinase anchoring protein 8	GO:0003677,GO:0005730,GO:0005737,GO:0015031,GO:0016363,GO:0034237,GO:0045087,GO:0046872	DNA binding|nucleolus|cytoplasm|protein transport|nuclear matrix|protein kinase A regulatory subunit binding|innate immune response|metal ion binding
AKAP8L	4659	4360	5635	4662	4843	4496	3499	3377	3043	AKAP8L	A-kinase anchoring protein 8 like	GO:0000785,GO:0003677,GO:0003723,GO:0005521,GO:0005634,GO:0005737,GO:0006397,GO:0007076,GO:0008380,GO:0010793,GO:0016363,GO:0016605,GO:0016607,GO:0017151,GO:0031065,GO:0033127,GO:0034237,GO:0042826,GO:0044839,GO:0045944,GO:0046872,GO:0051081,GO:1990904	chromatin|DNA binding|RNA binding|lamin binding|nucleus|cytoplasm|mRNA processing|mitotic chromosome condensation|RNA splicing|regulation of mRNA export from nucleus|nuclear matrix|PML body|nuclear speck|DEAD/H-box RNA helicase binding|positive regulation of histone deacetylation|regulation of histone phosphorylation|protein kinase A regulatory subunit binding|histone deacetylase binding|cell cyc…
AKAP9	625	376	639	656	679	636	1577	2021	1777	AKAP9	A-kinase anchoring protein 9
AKIP1	372	313	391	649	588	643	614	576	480	AKIP1	A-kinase interacting protein 1	GO:0005654,GO:0034446,GO:1901222	nucleoplasm|substrate adhesion-dependent cell spreading|regulation of NIK/NF-kappaB signaling
AKIRIN1	2649	1930	2906	3125	2868	2814	2902	3141	2918	AKIRIN1	akirin 1	GO:0005634,GO:0005654,GO:0010592,GO:0010759,GO:0014839,GO:0031965,GO:0045663,GO:1902723,GO:1902725	nucleus|nucleoplasm|positive regulation of lamellipodium assembly|positive regulation of macrophage chemotaxis|myoblast migration involved in skeletal muscle regeneration|nuclear membrane|positive regulation of myoblast differentiation|negative regulation of skeletal muscle satellite cell proliferation|negative regulation of satellite cell differentiation
AKIRIN2	10580	9678	12941	10825	10824	10231	5831	6172	5391	AKIRIN2	akirin 2	GO:0005634,GO:0005654,GO:0009792,GO:0017053,GO:0019899,GO:0032496,GO:0032755,GO:0045087,GO:0045944	nucleus|nucleoplasm|embryo development ending in birth or egg hatching|transcriptional repressor complex|enzyme binding|response to lipopolysaccharide|positive regulation of interleukin-6 production|innate immune response|positive regulation of transcription by RNA polymerase II
AKNA	256	209	370	341	364	311	479	492	397	AKNA	AT-hook transcription factor	GO:0000978,GO:0000981,GO:0001077,GO:0001650,GO:0005654,GO:0005813,GO:0005829,GO:0016020,GO:0043231,GO:0045944	RNA polymerase II proximal promoter sequence-specific DNA binding|DNA-binding transcription factor activity, RNA polymerase II-specific|proximal promoter DNA-binding transcription activator activity, RNA polymerase II-specific|fibrillar center|nucleoplasm|centrosome|cytosol|membrane|intracellular membrane-bounded organelle|positive regulation of transcription by RNA polymerase II
AKNAD1	0	0	0	0	0	0	1	0	0	AKNAD1	AKNA domain containing 1
AKR1A1	5210	5019	6495	4610	4426	3996	4177	3969	3455	AKR1A1	aldo-keto reductase family 1 member A1	GO:0004032,GO:0005829,GO:0008106,GO:0016324,GO:0016491,GO:0019853,GO:0042840,GO:0045202,GO:0046185,GO:0047939	alditol:NADP+ 1-oxidoreductase activity|cytosol|alcohol dehydrogenase (NADP+) activity|apical plasma membrane|oxidoreductase activity|L-ascorbic acid biosynthetic process|D-glucuronate catabolic process|synapse|aldehyde catabolic process|L-glucuronate reductase activity	chx00010,chx00040,chx00561	Glycolysis / Gluconeogenesis|Pentose and glucuronate interconversions|Glycerolipid metabolism
AKR1B1	3627	3343	4422	4041	3981	3950	2948	2817	2354	AKR1B1	aldo-keto reductase family 1 member B	GO:0004032,GO:0005737,GO:0008106,GO:0016491,GO:0047006	alditol:NADP+ 1-oxidoreductase activity|cytoplasm|alcohol dehydrogenase (NADP+) activity|oxidoreductase activity|17-alpha,20-alpha-dihydroxypregn-4-en-3-one dehydrogenase activity	chx00040,chx00051,chx00052,chx00561,chx00790	Pentose and glucuronate interconversions|Fructose and mannose metabolism|Galactose metabolism|Glycerolipid metabolism|Folate biosynthesis
AKR1D1	1	0	2	0	0	0	0	0	0	AKR1D1	aldo-keto reductase family 1 member D1	GO:0005737,GO:0016042,GO:0030573,GO:0047787	cytoplasm|lipid catabolic process|bile acid catabolic process|delta4-3-oxosteroid 5beta-reductase activity	chx00120,chx00140	Primary bile acid biosynthesis|Steroid hormone biosynthesis
AKR1E2	56	67	75	108	132	117	90	144	100	AKR1E2	aldo-keto reductase family 1 member E2	GO:0004032,GO:0005654,GO:0005794,GO:0005829,GO:0008106,GO:0016491,GO:0050571	alditol:NADP+ 1-oxidoreductase activity|nucleoplasm|Golgi apparatus|cytosol|alcohol dehydrogenase (NADP+) activity|oxidoreductase activity|1,5-anhydro-D-fructose reductase activity
AKT1	4872	4630	6225	8472	8870	8186	10501	10378	8546	AKT1	AKT serine/threonine kinase 1	GO:0001938,GO:0004674,GO:0005524,GO:0005634,GO:0005737,GO:0005886,GO:0005978,GO:0006006,GO:0006417,GO:0006468,GO:0006915,GO:0008643,GO:0010975,GO:0016310,GO:0018105,GO:0030334,GO:0035556,GO:0042981,GO:0043154,GO:0043491,GO:0060416,GO:0090201,GO:1990418	positive regulation of endothelial cell proliferation|protein serine/threonine kinase activity|ATP binding|nucleus|cytoplasm|plasma membrane|glycogen biosynthetic process|glucose metabolic process|regulation of translation|protein phosphorylation|apoptotic process|carbohydrate transport|regulation of neuron projection development|phosphorylation|peptidyl-serine phosphorylation|regulation of cell …	chx01521,chx01522,chx01524,chx04010,chx04012,chx04014,chx04015,chx04022,chx04024,chx04062,chx04066,chx04068,chx04071,chx04072,chx04140,chx04150,chx04151,chx04152,chx04210,chx04211,chx04213,chx04218,chx04261,chx04370,chx04371,chx04380,chx04510,chx04550,chx04611,chx04620,chx04625,chx04630,chx04660,chx04662,chx04664,chx04666,chx04668,chx04722,chx04725,chx04728,chx04910,chx04914,chx04915,chx04917,chx…	EGFR tyrosine kinase inhibitor resistance|Endocrine resistance|Platinum drug resistance|MAPK signaling pathway|ErbB signaling pathway|Ras signaling pathway|Rap1 signaling pathway|cGMP-PKG signaling pathway|cAMP signaling pathway|Chemokine signaling pathway|HIF-1 signaling pathway|FoxO signaling pathway|Sphingolipid signaling pathway|Phospholipase D signaling pathway|Autophagy - animal|mTOR signal…
AKT1S1	1431	1431	1639	1650	1778	1585	1644	1457	1171	AKT1S1	AKT1 substrate 1	GO:0005654,GO:0005737,GO:0005829,GO:0006469,GO:0031931,GO:0032007,GO:0038202,GO:0042981,GO:0043523,GO:0045792,GO:0048011,GO:1900034	nucleoplasm|cytoplasm|cytosol|negative regulation of protein kinase activity|TORC1 complex|negative regulation of TOR signaling|TORC1 signaling|regulation of apoptotic process|regulation of neuron apoptotic process|negative regulation of cell size|neurotrophin TRK receptor signaling pathway|regulation of cellular response to heat	chx04140,chx04150,chx04152,chx04211,chx04213,chx04714	Autophagy - animal|mTOR signaling pathway|AMPK signaling pathway|Longevity regulating pathway|Longevity regulating pathway - multiple species|Thermogenesis
AKT2	1291	1202	1627	1809	1675	1547	2431	2416	2099	AKT2	AKT serine/threonine kinase 2			chx01521,chx01522,chx01524,chx04010,chx04012,chx04014,chx04015,chx04022,chx04024,chx04062,chx04066,chx04068,chx04071,chx04072,chx04140,chx04150,chx04151,chx04152,chx04210,chx04211,chx04213,chx04218,chx04261,chx04370,chx04371,chx04380,chx04510,chx04550,chx04611,chx04620,chx04625,chx04630,chx04660,chx04662,chx04664,chx04666,chx04668,chx04722,chx04725,chx04728,chx04910,chx04914,chx04915,chx04917,chx…	EGFR tyrosine kinase inhibitor resistance|Endocrine resistance|Platinum drug resistance|MAPK signaling pathway|ErbB signaling pathway|Ras signaling pathway|Rap1 signaling pathway|cGMP-PKG signaling pathway|cAMP signaling pathway|Chemokine signaling pathway|HIF-1 signaling pathway|FoxO signaling pathway|Sphingolipid signaling pathway|Phospholipase D signaling pathway|Autophagy - animal|mTOR signal…
AKT3	11	10	13	18	9	18	45	70	59	AKT3	AKT serine/threonine kinase 3			chx01521,chx01522,chx01524,chx04010,chx04012,chx04014,chx04015,chx04022,chx04024,chx04062,chx04066,chx04068,chx04071,chx04072,chx04140,chx04150,chx04151,chx04152,chx04210,chx04211,chx04213,chx04218,chx04261,chx04370,chx04371,chx04380,chx04510,chx04550,chx04611,chx04620,chx04625,chx04630,chx04660,chx04662,chx04664,chx04666,chx04668,chx04722,chx04725,chx04728,chx04910,chx04914,chx04915,chx04917,chx…	EGFR tyrosine kinase inhibitor resistance|Endocrine resistance|Platinum drug resistance|MAPK signaling pathway|ErbB signaling pathway|Ras signaling pathway|Rap1 signaling pathway|cGMP-PKG signaling pathway|cAMP signaling pathway|Chemokine signaling pathway|HIF-1 signaling pathway|FoxO signaling pathway|Sphingolipid signaling pathway|Phospholipase D signaling pathway|Autophagy - animal|mTOR signal…
AKTIP	3925	3477	4463	4173	4021	3761	4751	4797	4418	AKTIP	AKT interacting protein	GO:0001934,GO:0005829,GO:0005886,GO:0006915,GO:0007032,GO:0007040,GO:0008333,GO:0015031,GO:0030897,GO:0032092,GO:0045022,GO:0070695	positive regulation of protein phosphorylation|cytosol|plasma membrane|apoptotic process|endosome organization|lysosome organization|endosome to lysosome transport|protein transport|HOPS complex|positive regulation of protein binding|early endosome to late endosome transport|FHF complex
ALAD	149	132	213	89	121	101	235	157	156	ALAD	aminolevulinate dehydratase	GO:0004655,GO:0005829,GO:0006782,GO:0006783,GO:0008270,GO:0042802,GO:0051260,GO:0071353,GO:1901799	porphobilinogen synthase activity|cytosol|protoporphyrinogen IX biosynthetic process|heme biosynthetic process|zinc ion binding|identical protein binding|protein homooligomerization|cellular response to interleukin-4|negative regulation of proteasomal protein catabolic process	chx00860	Porphyrin and chlorophyll metabolism
ALAS1	5925	5123	6903	7346	7882	7196	9558	9624	8053	ALAS1	5'-aminolevulinate synthase 1	GO:0003870,GO:0005654,GO:0005759,GO:0005829,GO:0006782,GO:0030170,GO:0042802	5-aminolevulinate synthase activity|nucleoplasm|mitochondrial matrix|cytosol|protoporphyrinogen IX biosynthetic process|pyridoxal phosphate binding|identical protein binding	chx00260,chx00860	Glycine, serine and threonine metabolism|Porphyrin and chlorophyll metabolism
ALB	0	2	1	1	2	0	1	3	0	ALB	albumin	GO:0005615,GO:0008289,GO:0046872	extracellular space|lipid binding|metal ion binding	chx04918	Thyroid hormone synthesis
ALCAM	1306	1186	1619	4125	3691	3286	7116	8330	7926	ALCAM	activated leukocyte cell adhesion molecule	GO:0001772,GO:0002250,GO:0005887,GO:0007155,GO:0007157,GO:0030424,GO:0030425,GO:0031226,GO:0031290,GO:0048846,GO:1990138	immunological synapse|adaptive immune response|integral component of plasma membrane|cell adhesion|heterophilic cell-cell adhesion via plasma membrane cell adhesion molecules|axon|dendrite|intrinsic component of plasma membrane|retinal ganglion cell axon guidance|axon extension involved in axon guidance|neuron projection extension	chx04514	Cell adhesion molecules (CAMs)
ALDH16A1	226	151	189	283	236	236	278	314	277	ALDH16A1	aldehyde dehydrogenase 16 family member A1	GO:0016620	oxidoreductase activity, acting on the aldehyde or oxo group of donors, NAD or NADP as acceptor
ALDH18A1	506	414	636	441	420	421	703	701	632	ALDH18A1	aldehyde dehydrogenase 18 family member A1	GO:0004349,GO:0004350,GO:0005524,GO:0005739,GO:0005743,GO:0006536,GO:0006561,GO:0019240,GO:0055129	glutamate 5-kinase activity|glutamate-5-semialdehyde dehydrogenase activity|ATP binding|mitochondrion|mitochondrial inner membrane|glutamate metabolic process|proline biosynthetic process|citrulline biosynthetic process|L-proline biosynthetic process	chx00330	Arginine and proline metabolism
ALDH1A1	79	37	55	22	34	45	27	23	23	ALDH1A1	aldehyde dehydrogenase 1 family member A1	GO:0001523,GO:0001758,GO:0004029,GO:0005829,GO:0042572,GO:0051287,GO:0055114	retinoid metabolic process|retinal dehydrogenase activity|aldehyde dehydrogenase (NAD) activity|cytosol|retinol metabolic process|NAD binding|oxidation-reduction process	chx00830	Retinol metabolism
ALDH1A2	2	0	0	0	1	0	0	0	0	ALDH1A2	aldehyde dehydrogenase 1 family member A2			chx00830	Retinol metabolism
ALDH1A3	308	278	396	511	475	441	2402	2776	2481	Aldh1a3	aldehyde dehydrogenase 1 family member A3	GO:0001758,GO:0002072,GO:0002138,GO:0004028,GO:0004029,GO:0004030,GO:0005634,GO:0005737,GO:0005829,GO:0005886,GO:0007626,GO:0021768,GO:0031076,GO:0042472,GO:0042572,GO:0042573,GO:0042574,GO:0042803,GO:0043065,GO:0043584,GO:0048048,GO:0048386,GO:0050885,GO:0051289,GO:0060013,GO:0060166,GO:0060324,GO:0070324,GO:0070384,GO:0070403	retinal dehydrogenase activity|optic cup morphogenesis involved in camera-type eye development|retinoic acid biosynthetic process|3-chloroallyl aldehyde dehydrogenase activity|aldehyde dehydrogenase (NAD) activity|aldehyde dehydrogenase [NAD(P)+] activity|nucleus|cytoplasm|cytosol|plasma membrane|locomotory behavior|nucleus accumbens development|embryonic camera-type eye development|inner ear mor…	chx00010,chx00340,chx00350,chx00360,chx00410,chx00980,chx00982,chx05204	Glycolysis / Gluconeogenesis|Histidine metabolism|Tyrosine metabolism|Phenylalanine metabolism|beta-Alanine metabolism|Metabolism of xenobiotics by cytochrome P450|Drug metabolism - cytochrome P450|Chemical carcinogenesis
ALDH1B1	0	1	0	0	0	0	0	0	0	ALDH1B1	aldehyde dehydrogenase 1 family member B1	GO:0004029,GO:0005654,GO:0005739,GO:0005759,GO:0005975,GO:0006068,GO:0006069,GO:0043231,GO:0043878,GO:0051287	aldehyde dehydrogenase (NAD) activity|nucleoplasm|mitochondrion|mitochondrial matrix|carbohydrate metabolic process|ethanol catabolic process|ethanol oxidation|intracellular membrane-bounded organelle|glyceraldehyde-3-phosphate dehydrogenase (NAD+) (non-phosphorylating) activity|NAD binding	chx00010,chx00053,chx00071,chx00280,chx00310,chx00330,chx00340,chx00380,chx00410,chx00561,chx00620	Glycolysis / Gluconeogenesis|Ascorbate and aldarate metabolism|Fatty acid degradation|Valine, leucine and isoleucine degradation|Lysine degradation|Arginine and proline metabolism|Histidine metabolism|Tryptophan metabolism|beta-Alanine metabolism|Glycerolipid metabolism|Pyruvate metabolism
ALDH1L1	0	2	0	0	0	0	1	3	0	ALDH1L1	aldehyde dehydrogenase 1 family member L1	GO:0005737,GO:0006730,GO:0009058,GO:0009258,GO:0016155,GO:0016620,GO:0016742	cytoplasm|one-carbon metabolic process|biosynthetic process|10-formyltetrahydrofolate catabolic process|formyltetrahydrofolate dehydrogenase activity|oxidoreductase activity, acting on the aldehyde or oxo group of donors, NAD or NADP as acceptor|hydroxymethyl-, formyl- and related transferase activity	chx00670	One carbon pool by folate
ALDH1L2	41	32	63	14	11	7	7	11	10	ALDH1L2	aldehyde dehydrogenase 1 family member L2	GO:0004029,GO:0005634,GO:0005739,GO:0005759,GO:0006730,GO:0009058,GO:0009258,GO:0016155,GO:0016742,GO:0046655,GO:0070062	aldehyde dehydrogenase (NAD) activity|nucleus|mitochondrion|mitochondrial matrix|one-carbon metabolic process|biosynthetic process|10-formyltetrahydrofolate catabolic process|formyltetrahydrofolate dehydrogenase activity|hydroxymethyl-, formyl- and related transferase activity|folic acid metabolic process|extracellular exosome	chx00670	One carbon pool by folate
ALDH2	4018	3550	4857	3831	3688	3531	2909	2851	2568	ALDH2	aldehyde dehydrogenase 2 family (mitochondrial)	GO:0004029,GO:0005759,GO:0006068,GO:0043878,GO:0051287	aldehyde dehydrogenase (NAD) activity|mitochondrial matrix|ethanol catabolic process|glyceraldehyde-3-phosphate dehydrogenase (NAD+) (non-phosphorylating) activity|NAD binding	chx00010,chx00053,chx00071,chx00280,chx00310,chx00330,chx00340,chx00380,chx00410,chx00561,chx00620	Glycolysis / Gluconeogenesis|Ascorbate and aldarate metabolism|Fatty acid degradation|Valine, leucine and isoleucine degradation|Lysine degradation|Arginine and proline metabolism|Histidine metabolism|Tryptophan metabolism|beta-Alanine metabolism|Glycerolipid metabolism|Pyruvate metabolism
ALDH3A1	2	0	7	1	6	3	13	7	8	ALDH3A1	aldehyde dehydrogenase 3 family member A1	GO:0004028,GO:0004029,GO:0004030,GO:0005615,GO:0005783,GO:0005829,GO:0005886,GO:0006081,GO:0006805,GO:0008106,GO:0016021,GO:0018479,GO:0055114	3-chloroallyl aldehyde dehydrogenase activity|aldehyde dehydrogenase (NAD) activity|aldehyde dehydrogenase [NAD(P)+] activity|extracellular space|endoplasmic reticulum|cytosol|plasma membrane|cellular aldehyde metabolic process|xenobiotic metabolic process|alcohol dehydrogenase (NADP+) activity|integral component of membrane|benzaldehyde dehydrogenase (NAD+) activity|oxidation-reduction process	chx00010,chx00340,chx00350,chx00360,chx00410,chx00980,chx00982,chx05204	Glycolysis / Gluconeogenesis|Histidine metabolism|Tyrosine metabolism|Phenylalanine metabolism|beta-Alanine metabolism|Metabolism of xenobiotics by cytochrome P450|Drug metabolism - cytochrome P450|Chemical carcinogenesis
ALDH3A2	2357	1952	2671	2374	2183	2182	3312	3458	2948	ALDH3A2	aldehyde dehydrogenase 3 family member A2	GO:0005789,GO:0006631,GO:0016021,GO:0031090,GO:0043878,GO:0046458,GO:0050061,GO:0052814	endoplasmic reticulum membrane|fatty acid metabolic process|integral component of membrane|organelle membrane|glyceraldehyde-3-phosphate dehydrogenase (NAD+) (non-phosphorylating) activity|hexadecanal metabolic process|long-chain-aldehyde dehydrogenase activity|medium-chain-aldehyde dehydrogenase activity	chx00010,chx00053,chx00071,chx00280,chx00310,chx00330,chx00340,chx00380,chx00410,chx00561,chx00620	Glycolysis / Gluconeogenesis|Ascorbate and aldarate metabolism|Fatty acid degradation|Valine, leucine and isoleucine degradation|Lysine degradation|Arginine and proline metabolism|Histidine metabolism|Tryptophan metabolism|beta-Alanine metabolism|Glycerolipid metabolism|Pyruvate metabolism
ALDH3B1	265	253	298	427	459	399	976	878	672	ALDH3B1	aldehyde dehydrogenase 3 family member B1	GO:0004028,GO:0004030,GO:0005886,GO:0006068,GO:0006081	3-chloroallyl aldehyde dehydrogenase activity|aldehyde dehydrogenase [NAD(P)+] activity|plasma membrane|ethanol catabolic process|cellular aldehyde metabolic process	chx00010,chx00340,chx00350,chx00360,chx00410,chx00980,chx00982,chx05204	Glycolysis / Gluconeogenesis|Histidine metabolism|Tyrosine metabolism|Phenylalanine metabolism|beta-Alanine metabolism|Metabolism of xenobiotics by cytochrome P450|Drug metabolism - cytochrome P450|Chemical carcinogenesis
ALDH4A1	3271	3055	4038	4535	4454	4175	4091	4113	3373	ALDH4A1	aldehyde dehydrogenase 4 family member A1	GO:0003842,GO:0004029,GO:0005759,GO:0010133,GO:0042802	1-pyrroline-5-carboxylate dehydrogenase activity|aldehyde dehydrogenase (NAD) activity|mitochondrial matrix|proline catabolic process to glutamate|identical protein binding	chx00250,chx00330	Alanine, aspartate and glutamate metabolism|Arginine and proline metabolism
ALDH5A1	78	60	81	221	218	182	440	454	404	ALDH5A1	aldehyde dehydrogenase 5 family member A1	GO:0004777,GO:0005739,GO:0007417,GO:0009013,GO:0009450,GO:0051289,GO:0055114	succinate-semialdehyde dehydrogenase (NAD+) activity|mitochondrion|central nervous system development|succinate-semialdehyde dehydrogenase [NAD(P)+] activity|gamma-aminobutyric acid catabolic process|protein homotetramerization|oxidation-reduction process	chx00250,chx00650	Alanine, aspartate and glutamate metabolism|Butanoate metabolism
ALDH6A1	157	77	140	195	213	189	583	715	638	ALDH6A1	aldehyde dehydrogenase 6 family member A1	GO:0000062,GO:0004491,GO:0005739,GO:0006210,GO:0006573,GO:0006574,GO:0018478,GO:0019859	fatty-acyl-CoA binding|methylmalonate-semialdehyde dehydrogenase (acylating) activity|mitochondrion|thymine catabolic process|valine metabolic process|valine catabolic process|malonate-semialdehyde dehydrogenase (acetylating) activity|thymine metabolic process	chx00280,chx00410,chx00562,chx00640	Valine, leucine and isoleucine degradation|beta-Alanine metabolism|Inositol phosphate metabolism|Propanoate metabolism
ALDH7A1	780	675	920	1013	843	874	1798	1808	1781	ALDH7A1	aldehyde dehydrogenase 7 family member A1	GO:0004043,GO:0005634,GO:0005739,GO:0005829,GO:0008802,GO:0019285,GO:0043878	L-aminoadipate-semialdehyde dehydrogenase activity|nucleus|mitochondrion|cytosol|betaine-aldehyde dehydrogenase activity|glycine betaine biosynthetic process from choline|glyceraldehyde-3-phosphate dehydrogenase (NAD+) (non-phosphorylating) activity	chx00010,chx00053,chx00071,chx00260,chx00280,chx00310,chx00330,chx00340,chx00380,chx00410,chx00561,chx00620	Glycolysis / Gluconeogenesis|Ascorbate and aldarate metabolism|Fatty acid degradation|Glycine, serine and threonine metabolism|Valine, leucine and isoleucine degradation|Lysine degradation|Arginine and proline metabolism|Histidine metabolism|Tryptophan metabolism|beta-Alanine metabolism|Glycerolipid metabolism|Pyruvate metabolism
ALDH8A1	1	1	0	1	1	2	1	0	0	ALDH8A1	aldehyde dehydrogenase 8 family member A1	GO:0001758,GO:0005622,GO:0005737,GO:0042573,GO:0042574	retinal dehydrogenase activity|intracellular|cytoplasm|retinoic acid metabolic process|retinal metabolic process	chx00380	Tryptophan metabolism
ALDH9A1	1126	920	1379	1654	1488	1489	1719	1887	1593	ALDH9A1	aldehyde dehydrogenase 9 family member A1	GO:0004029,GO:0005737,GO:0006081,GO:0019145,GO:0042136,GO:0043878,GO:0045329,GO:0047105,GO:0055114	aldehyde dehydrogenase (NAD) activity|cytoplasm|cellular aldehyde metabolic process|aminobutyraldehyde dehydrogenase activity|neurotransmitter biosynthetic process|glyceraldehyde-3-phosphate dehydrogenase (NAD+) (non-phosphorylating) activity|carnitine biosynthetic process|4-trimethylammoniobutyraldehyde dehydrogenase activity|oxidation-reduction process	chx00010,chx00053,chx00071,chx00280,chx00310,chx00330,chx00340,chx00380,chx00410,chx00561,chx00620	Glycolysis / Gluconeogenesis|Ascorbate and aldarate metabolism|Fatty acid degradation|Valine, leucine and isoleucine degradation|Lysine degradation|Arginine and proline metabolism|Histidine metabolism|Tryptophan metabolism|beta-Alanine metabolism|Glycerolipid metabolism|Pyruvate metabolism
ALDOA	83962	79361	97713	55906	59338	55530	45490	42954	34902	Aldoa	aldolase, fructose-bisphosphate A	GO:0001666,GO:0004332,GO:0005720,GO:0005737,GO:0005739,GO:0006096,GO:0009408,GO:0019242,GO:0031430,GO:0031674,GO:0032496,GO:0035094,GO:0043627,GO:0051289	response to hypoxia|fructose-bisphosphate aldolase activity|nuclear heterochromatin|cytoplasm|mitochondrion|glycolytic process|response to heat|methylglyoxal biosynthetic process|M band|I band|response to lipopolysaccharide|response to nicotine|response to estrogen|protein homotetramerization	chx00010,chx00030,chx00051,chx04066	Glycolysis / Gluconeogenesis|Pentose phosphate pathway|Fructose and mannose metabolism|HIF-1 signaling pathway
ALDOB	9	3	5	1	4	3	4	1	3	ALDOB	aldolase, fructose-bisphosphate B	GO:0004332,GO:0005737,GO:0005815,GO:0006096	fructose-bisphosphate aldolase activity|cytoplasm|microtubule organizing center|glycolytic process	chx00010,chx00030,chx00051,chx04066	Glycolysis / Gluconeogenesis|Pentose phosphate pathway|Fructose and mannose metabolism|HIF-1 signaling pathway
ALDOC	192	172	216	79	105	93	89	90	83	ALDOC	aldolase, fructose-bisphosphate C	GO:0004332,GO:0006096,GO:0030388	fructose-bisphosphate aldolase activity|glycolytic process|fructose 1,6-bisphosphate metabolic process	chx00010,chx00030,chx00051,chx04066	Glycolysis / Gluconeogenesis|Pentose phosphate pathway|Fructose and mannose metabolism|HIF-1 signaling pathway
ALG1	165	123	178	187	222	190	402	412	337	ALG1	ALG1, chitobiosyldiphosphodolichol beta-mannosyltransferase	GO:0000030,GO:0004578,GO:0005783,GO:0005789,GO:0006486,GO:0006488,GO:0016020,GO:0016021	mannosyltransferase activity|chitobiosyldiphosphodolichol beta-mannosyltransferase activity|endoplasmic reticulum|endoplasmic reticulum membrane|protein glycosylation|dolichol-linked oligosaccharide biosynthetic process|membrane|integral component of membrane	chx00510,chx00513	N-Glycan biosynthesis|Various types of N-glycan biosynthesis
ALG10	50	22	54	80	82	95	146	156	128	ALG10	ALG10, alpha-1,2-glucosyltransferase	GO:0004583,GO:0005789,GO:0006488,GO:0016021,GO:0106073	dolichyl-phosphate-glucose-glycolipid alpha-glucosyltransferase activity|endoplasmic reticulum membrane|dolichol-linked oligosaccharide biosynthetic process|integral component of membrane|dolichyl pyrophosphate Glc2Man9GlcNAc2 alpha-1,2-glucosyltransferase activity	chx00510	N-Glycan biosynthesis
ALG11	466	442	599	700	691	651	909	1077	841	ALG11	ALG11, alpha-1,2-mannosyltransferase	GO:0004377,GO:0005789,GO:0006487,GO:0006490,GO:0016020,GO:0016021	GDP-Man:Man3GlcNAc2-PP-Dol alpha-1,2-mannosyltransferase activity|endoplasmic reticulum membrane|protein N-linked glycosylation|oligosaccharide-lipid intermediate biosynthetic process|membrane|integral component of membrane	chx00510,chx00513	N-Glycan biosynthesis|Various types of N-glycan biosynthesis
ALG12	787	760	954	996	1025	888	1578	1393	1238	ALG12	ALG12, alpha-1,6-mannosyltransferase	GO:0000030,GO:0005783,GO:0005789,GO:0006457,GO:0006487,GO:0006488,GO:0016020,GO:0016021,GO:0052917	mannosyltransferase activity|endoplasmic reticulum|endoplasmic reticulum membrane|protein folding|protein N-linked glycosylation|dolichol-linked oligosaccharide biosynthetic process|membrane|integral component of membrane|dol-P-Man:Man(7)GlcNAc(2)-PP-Dol alpha-1,6-mannosyltransferase activity	chx00510,chx00513	N-Glycan biosynthesis|Various types of N-glycan biosynthesis
ALG14	148	165	245	228	226	317	184	231	119	ALG14	ALG14, UDP-N-acetylglucosaminyltransferase subunit	GO:0004577,GO:0005789,GO:0006488,GO:0016021,GO:0031965	N-acetylglucosaminyldiphosphodolichol N-acetylglucosaminyltransferase activity|endoplasmic reticulum membrane|dolichol-linked oligosaccharide biosynthetic process|integral component of membrane|nuclear membrane	chx00510,chx00513	N-Glycan biosynthesis|Various types of N-glycan biosynthesis
ALG2	549	467	663	925	838	933	2371	2759	2235	ALG2	ALG2, alpha-1,3/1,6-mannosyltransferase	GO:0000033,GO:0004378,GO:0005634,GO:0005737,GO:0005789,GO:0005829,GO:0006488,GO:0006490,GO:0015629,GO:0016020,GO:0016021,GO:0033577,GO:0046982,GO:0047485,GO:0048306,GO:0048471,GO:0051592,GO:0102704	alpha-1,3-mannosyltransferase activity|GDP-Man:Man1GlcNAc2-PP-Dol alpha-1,3-mannosyltransferase activity|nucleus|cytoplasm|endoplasmic reticulum membrane|cytosol|dolichol-linked oligosaccharide biosynthetic process|oligosaccharide-lipid intermediate biosynthetic process|actin cytoskeleton|membrane|integral component of membrane|protein glycosylation in endoplasmic reticulum|protein heterodimeriza…	chx00510,chx00513	N-Glycan biosynthesis|Various types of N-glycan biosynthesis
ALG3	174	138	190	242	272	266	472	445	388	ALG3	ALG3, alpha-1,3- mannosyltransferase	GO:0000033,GO:0005789,GO:0006486,GO:0006488,GO:0030176,GO:0052925	alpha-1,3-mannosyltransferase activity|endoplasmic reticulum membrane|protein glycosylation|dolichol-linked oligosaccharide biosynthetic process|integral component of endoplasmic reticulum membrane|dol-P-Man:Man(5)GlcNAc(2)-PP-Dol alpha-1,3-mannosyltransferase activity	chx00510,chx00513	N-Glycan biosynthesis|Various types of N-glycan biosynthesis
ALG5	189	181	215	281	271	262	234	272	272	ALG5	ALG5, dolichyl-phosphate beta-glucosyltransferase	GO:0004576,GO:0004581,GO:0005789,GO:0006486,GO:0006487,GO:0007368,GO:0016020,GO:0016021,GO:0018279	oligosaccharyl transferase activity|dolichyl-phosphate beta-glucosyltransferase activity|endoplasmic reticulum membrane|protein glycosylation|protein N-linked glycosylation|determination of left/right symmetry|membrane|integral component of membrane|protein N-linked glycosylation via asparagine	chx00510	N-Glycan biosynthesis
ALG6	63	46	79	164	144	127	238	211	197	ALG6	ALG6, alpha-1,3-glucosyltransferase	GO:0004583,GO:0005789,GO:0006487,GO:0006488,GO:0006490,GO:0016020,GO:0016021,GO:0042281,GO:0046527	dolichyl-phosphate-glucose-glycolipid alpha-glucosyltransferase activity|endoplasmic reticulum membrane|protein N-linked glycosylation|dolichol-linked oligosaccharide biosynthetic process|oligosaccharide-lipid intermediate biosynthetic process|membrane|integral component of membrane|dolichyl pyrophosphate Man9GlcNAc2 alpha-1,3-glucosyltransferase activity|glucosyltransferase activity	chx00510	N-Glycan biosynthesis
ALG8	135	127	173	253	233	249	468	472	353	ALG8	ALG8, alpha-1,3-glucosyltransferase	GO:0000033,GO:0005789,GO:0006487,GO:0006490,GO:0016021,GO:0042281	alpha-1,3-mannosyltransferase activity|endoplasmic reticulum membrane|protein N-linked glycosylation|oligosaccharide-lipid intermediate biosynthetic process|integral component of membrane|dolichyl pyrophosphate Man9GlcNAc2 alpha-1,3-glucosyltransferase activity	chx00510	N-Glycan biosynthesis
ALG9	170	236	219	339	261	273	551	571	541	ALG9	ALG9, alpha-1,2-mannosyltransferase	GO:0000026,GO:0000030,GO:0005783,GO:0005789,GO:0006488,GO:0016020,GO:0016021,GO:0052918,GO:0052926	alpha-1,2-mannosyltransferase activity|mannosyltransferase activity|endoplasmic reticulum|endoplasmic reticulum membrane|dolichol-linked oligosaccharide biosynthetic process|membrane|integral component of membrane|dol-P-Man:Man(8)GlcNAc(2)-PP-Dol alpha-1,2-mannosyltransferase activity|dol-P-Man:Man(6)GlcNAc(2)-PP-Dol alpha-1,2-mannosyltransferase activity	chx00510,chx00513	N-Glycan biosynthesis|Various types of N-glycan biosynthesis
ALK	10	5	2	8	8	6	20	30	33	ALK	anaplastic lymphoma receptor tyrosine kinase			chx05200,chx05223,chx05235	Pathways in cancer|Non-small cell lung cancer|PD-L1 expression and PD-1 checkpoint pathway in cancer
ALKBH1	560	484	565	660	625	567	483	495	427	ALKBH1	alkB homolog 1, histone H2A dioxygenase	GO:0000049,GO:0001701,GO:0001764,GO:0001890,GO:0002101,GO:0005719,GO:0005739,GO:0006281,GO:0006307,GO:0006446,GO:0006448,GO:0008198,GO:0016706,GO:0031175,GO:0035516,GO:0042056,GO:0042245,GO:0043524,GO:0048589,GO:0051213,GO:0070129,GO:0070579,GO:0070989,GO:0080111,GO:0103053,GO:0140078,GO:1990983,GO:1990984	tRNA binding|in utero embryonic development|neuron migration|placenta development|tRNA wobble cytosine modification|nuclear euchromatin|mitochondrion|DNA repair|DNA dealkylation involved in DNA repair|regulation of translational initiation|regulation of translational elongation|ferrous iron binding|oxidoreductase activity, acting on paired donors, with incorporation or reduction of molecular oxyg…
ALKBH2	21	20	36	46	28	58	103	68	81	ALKBH2	alkB homolog 2, alpha-ketoglutarate dependent dioxygenase	GO:0005634,GO:0006307,GO:0008198,GO:0035511,GO:0043734,GO:0051747,GO:0103053	nucleus|DNA dealkylation involved in DNA repair|ferrous iron binding|oxidative DNA demethylation|DNA-N1-methyladenine dioxygenase activity|cytosine C-5 DNA demethylase activity|1-ethyladenine demethylase activity
ALKBH3	181	169	200	354	299	271	388	418	336	ALKBH3	alkB homolog 3, alpha-ketoglutaratedependent dioxygenase	GO:0005634,GO:0005654,GO:0005739,GO:0005829,GO:0006281,GO:0006307,GO:0008198,GO:0008283,GO:0035552,GO:0035553,GO:0043734,GO:0051747,GO:1990930	nucleus|nucleoplasm|mitochondrion|cytosol|DNA repair|DNA dealkylation involved in DNA repair|ferrous iron binding|cell proliferation|oxidative single-stranded DNA demethylation|oxidative single-stranded RNA demethylation|DNA-N1-methyladenine dioxygenase activity|cytosine C-5 DNA demethylase activity|RNA N1-methyladenosine dioxygenase activity
ALKBH4	585	631	904	988	938	924	1198	1108	976	ALKBH4	alkB homolog 4, lysine demethylase	GO:0003779,GO:0005634,GO:0005737,GO:0006482,GO:0016706,GO:0030496,GO:0031032,GO:0032451,GO:0036090,GO:0046872,GO:0070938	actin binding|nucleus|cytoplasm|protein demethylation|oxidoreductase activity, acting on paired donors, with incorporation or reduction of molecular oxygen, 2-oxoglutarate as one donor, and incorporation of one atom each of oxygen into both donors|midbody|actomyosin structure organization|demethylase activity|cleavage furrow ingression|metal ion binding|contractile ring
ALKBH5	3328	2897	3950	3456	3677	3416	4292	4425	3773	ALKBH5	alkB homolog 5, RNA demethylase	GO:0001666,GO:0005634,GO:0005794,GO:0005829,GO:0006397,GO:0006406,GO:0007283,GO:0016607,GO:0016706,GO:0030154,GO:0035515,GO:0035553,GO:0046872	response to hypoxia|nucleus|Golgi apparatus|cytosol|mRNA processing|mRNA export from nucleus|spermatogenesis|nuclear speck|oxidoreductase activity, acting on paired donors, with incorporation or reduction of molecular oxygen, 2-oxoglutarate as one donor, and incorporation of one atom each of oxygen into both donors|cell differentiation|oxidative RNA demethylase activity|oxidative single-stranded …
ALKBH6	231	227	281	279	241	253	366	341	264	Alkbh6	alkB homolog 6	GO:0005634,GO:0005654,GO:0005737,GO:0005925,GO:0046872,GO:0051213	nucleus|nucleoplasm|cytoplasm|focal adhesion|metal ion binding|dioxygenase activity
ALKBH7	258	348	385	366	363	334	357	327	237	ALKBH7	alkB homolog 7	GO:0005759,GO:0006631,GO:0006974,GO:0010883,GO:0046872,GO:0051213,GO:1902445	mitochondrial matrix|fatty acid metabolic process|cellular response to DNA damage stimulus|regulation of lipid storage|metal ion binding|dioxygenase activity|regulation of mitochondrial membrane permeability involved in programmed necrotic cell death
ALKBH8	25	30	44	41	22	41	66	74	57	ALKBH8	alkB homolog 8, tRNA methyltransferase	GO:0000049,GO:0002098,GO:0005506,GO:0005634,GO:0005737,GO:0005829,GO:0006974,GO:0008270,GO:0016300,GO:0016604,GO:0016706,GO:0030488,GO:0055114	tRNA binding|tRNA wobble uridine modification|iron ion binding|nucleus|cytoplasm|cytosol|cellular response to DNA damage stimulus|zinc ion binding|tRNA (uracil) methyltransferase activity|nuclear body|oxidoreductase activity, acting on paired donors, with incorporation or reduction of molecular oxygen, 2-oxoglutarate as one donor, and incorporation of one atom each of oxygen into both donors|tRNA…
ALLC	0	0	1	0	0	0	0	0	0	ALLC	allantoicase	GO:0000256,GO:0004037	allantoin catabolic process|allantoicase activity	chx00230	Purine metabolism
ALMS1	329	250	379	368	364	367	639	795	683	ALMS1	ALMS1, centrosome and basal body associated protein	GO:0000086,GO:0000922,GO:0005813,GO:0005829,GO:0005929,GO:0010389,GO:0016197,GO:0051393,GO:0051492,GO:0097711,GO:0120162	G2/M transition of mitotic cell cycle|spindle pole|centrosome|cytosol|cilium|regulation of G2/M transition of mitotic cell cycle|endosomal transport|alpha-actinin binding|regulation of stress fiber assembly|ciliary basal body-plasma membrane docking|positive regulation of cold-induced thermogenesis
ALOX12	1885	1388	2001	916	891	843	1130	1238	1124	ALOX12	arachidonate 12-lipoxygenase, 12S type			chx00590,chx01523,chx04726,chx04750	Arachidonic acid metabolism|Antifolate resistance|Serotonergic synapse|Inflammatory mediator regulation of TRP channels
ALOX12B	70	57	68	85	55	79	6	4	3	ALOX12B	arachidonate 12-lipoxygenase, 12R type			chx00590,chx04726	Arachidonic acid metabolism|Serotonergic synapse
ALOX5	8	3	10	2	1	4	1	1	5	ALOX5	arachidonate 5-lipoxygenase			chx00590,chx04664,chx04726,chx04913,chx05145	Arachidonic acid metabolism|Fc epsilon RI signaling pathway|Serotonergic synapse|Ovarian steroidogenesis|Toxoplasmosis
ALOX5AP	1	0	1	0	0	0	0	0	0	ALOX5AP	arachidonate 5-lipoxygenase activating protein	GO:0002540,GO:0004364,GO:0004464,GO:0004602,GO:0005635,GO:0005783,GO:0005789,GO:0008047,GO:0016021,GO:0019370,GO:0031965,GO:0050544	leukotriene production involved in inflammatory response|glutathione transferase activity|leukotriene-C4 synthase activity|glutathione peroxidase activity|nuclear envelope|endoplasmic reticulum|endoplasmic reticulum membrane|enzyme activator activity|integral component of membrane|leukotriene biosynthetic process|nuclear membrane|arachidonic acid binding	chx04664	Fc epsilon RI signaling pathway
ALOXE3	33	31	40	52	24	27	16	12	13	ALOXE3	arachidonate lipoxygenase 3
ALPK1	90	107	102	169	126	148	339	382	289	ALPK1	alpha kinase 1	GO:0002753,GO:0004674,GO:0005524,GO:0005829,GO:0043123,GO:0045087,GO:0048029	cytoplasmic pattern recognition receptor signaling pathway|protein serine/threonine kinase activity|ATP binding|cytosol|positive regulation of I-kappaB kinase/NF-kappaB signaling|innate immune response|monosaccharide binding
ALPK2	0	2	6	1	5	2	7	10	4	ALPK2	alpha kinase 2	GO:0004674,GO:0005524	protein serine/threonine kinase activity|ATP binding
ALPK3	81	50	95	87	96	84	266	344	267	ALPK3	alpha kinase 3	GO:0004674,GO:0005524,GO:0005634,GO:0007507,GO:0055013	protein serine/threonine kinase activity|ATP binding|nucleus|heart development|cardiac muscle cell development
ALS2	544	480	675	1194	976	994	1701	2018	1665	ALS2	ALS2, alsin Rho guanine nucleotide exchange factor			chx05014	Amyotrophic lateral sclerosis (ALS)
ALS2CL	288	202	331	193	262	225	525	542	506	ALS2CL	ALS2 C-terminal like	GO:0005096,GO:0005737	GTPase activator activity|cytoplasm
ALS2CR12	0	0	0	0	0	0	0	1	0	ALS2CR12	amyotrophic lateral sclerosis 2 chromosome region candidate 12	GO:0005737,GO:0031514	cytoplasm|motile cilium
ALX3	16	23	21	20	16	10	18	38	18	ALX3	ALX homeobox 3	GO:0000981,GO:0005634,GO:0007389,GO:0035115,GO:0035116,GO:0042981,GO:0043565,GO:0048701	DNA-binding transcription factor activity, RNA polymerase II-specific|nucleus|pattern specification process|embryonic forelimb morphogenesis|embryonic hindlimb morphogenesis|regulation of apoptotic process|sequence-specific DNA binding|embryonic cranial skeleton morphogenesis
ALX4	1	0	0	0	0	0	0	0	0	ALX4	ALX homeobox 4	GO:0003700,GO:0005634,GO:0006357,GO:0007275,GO:0043565	DNA-binding transcription factor activity|nucleus|regulation of transcription by RNA polymerase II|multicellular organism development|sequence-specific DNA binding
ALYREF	5466	5302	6851	5115	4772	4439	2897	2623	2423	ALYREF	Aly/REF export factor	GO:0003723,GO:0005681,GO:0005737,GO:0006397,GO:0008380,GO:0016607,GO:0051028	RNA binding|spliceosomal complex|cytoplasm|mRNA processing|RNA splicing|nuclear speck|mRNA transport	chx03013,chx03015,chx03040,chx05168	RNA transport|mRNA surveillance pathway|Spliceosome|Herpes simplex virus 1 infection
AMACR	35	22	44	51	54	46	131	158	128	AMACR	alpha-methylacyl-CoA racemase	GO:0005102,GO:0005737,GO:0005739,GO:0005777,GO:0005782,GO:0005829,GO:0005886,GO:0006625,GO:0006699,GO:0008111,GO:0008206,GO:0033540,GO:0043231	signaling receptor binding|cytoplasm|mitochondrion|peroxisome|peroxisomal matrix|cytosol|plasma membrane|protein targeting to peroxisome|bile acid biosynthetic process|alpha-methylacyl-CoA racemase activity|bile acid metabolic process|fatty acid beta-oxidation using acyl-CoA oxidase|intracellular membrane-bounded organelle	chx00120,chx04146	Primary bile acid biosynthesis|Peroxisome
AMBP	4	0	0	8	5	5	4	7	5	AMBP	alpha-1-microglobulin/bikunin precursor	GO:0004867,GO:0005576,GO:0005886,GO:0009986,GO:0018298,GO:0019862,GO:0020037,GO:0042803	serine-type endopeptidase inhibitor activity|extracellular region|plasma membrane|cell surface|protein-chromophore linkage|IgA binding|heme binding|protein homodimerization activity
AMBRA1	1949	1643	2312	2973	2781	2503	2860	3166	2487	AMBRA1	autophagy and beclin 1 regulator 1	GO:0000045,GO:0000422,GO:0000423,GO:0005737,GO:0005739,GO:0005741,GO:0005776,GO:0005829,GO:0005930,GO:0006914,GO:0008285,GO:0009267,GO:0010508,GO:0010667,GO:0016236,GO:0021915,GO:0030154,GO:0031625,GO:0043524,GO:0043552,GO:0045335,GO:0048471,GO:0051020,GO:0098780	autophagosome assembly|autophagy of mitochondrion|mitophagy|cytoplasm|mitochondrion|mitochondrial outer membrane|autophagosome|cytosol|axoneme|autophagy|negative regulation of cell proliferation|cellular response to starvation|positive regulation of autophagy|negative regulation of cardiac muscle cell apoptotic process|macroautophagy|neural tube development|cell differentiation|ubiquitin protein …	chx04137,chx04140	Mitophagy - animal|Autophagy - animal
AMD1	2418	2104	2938	3021	2885	2865	4439	4962	4588	AMD1	adenosylmethionine decarboxylase 1	GO:0004014,GO:0005829,GO:0006557,GO:0006597,GO:0008295,GO:0019810	adenosylmethionine decarboxylase activity|cytosol|S-adenosylmethioninamine biosynthetic process|spermine biosynthetic process|spermidine biosynthetic process|putrescine binding	chx00270,chx00330	Cysteine and methionine metabolism|Arginine and proline metabolism
AMDHD1	48	25	52	19	28	5	27	33	34	AMDHD1	amidohydrolase domain containing 1	GO:0005737,GO:0019556,GO:0019557,GO:0046872,GO:0050480	cytoplasm|histidine catabolic process to glutamate and formamide|histidine catabolic process to glutamate and formate|metal ion binding|imidazolonepropionase activity	chx00340	Histidine metabolism
AMDHD2	557	628	714	703	708	622	1203	1096	951	AMDHD2	amidohydrolase domain containing 2	GO:0005975,GO:0006046,GO:0008448,GO:0019262,GO:0046872,GO:0047419	carbohydrate metabolic process|N-acetylglucosamine catabolic process|N-acetylglucosamine-6-phosphate deacetylase activity|N-acetylneuraminate catabolic process|metal ion binding|N-acetylgalactosamine-6-phosphate deacetylase activity	chx00520	Amino sugar and nucleotide sugar metabolism
AMER1	26	16	32	26	39	26	139	147	105	AMER1	APC membrane recruitment protein 1
AMER2	0	0	0	0	0	0	0	1	0	Amer2	APC membrane recruitment protein 2	GO:0005546,GO:0005886,GO:0007398,GO:0008013,GO:0016055,GO:0060828,GO:0090090	phosphatidylinositol-4,5-bisphosphate binding|plasma membrane|ectoderm development|beta-catenin binding|Wnt signaling pathway|regulation of canonical Wnt signaling pathway|negative regulation of canonical Wnt signaling pathway
AMER3	0	0	0	4	0	0	0	0	0	AMER3	APC membrane recruitment protein 3	GO:0005546,GO:0005886,GO:0008013,GO:0016055,GO:0060828	phosphatidylinositol-4,5-bisphosphate binding|plasma membrane|beta-catenin binding|Wnt signaling pathway|regulation of canonical Wnt signaling pathway
AMFR	3937	3043	4469	6729	6253	6027	8422	8980	7937	AMFR	autocrine motility factor receptor			chx04141	Protein processing in endoplasmic reticulum
AMH	134	106	173	62	70	64	52	58	40	AMH	anti-Mullerian hormone	GO:0001655,GO:0001880,GO:0005615,GO:0007506,GO:0008083,GO:0030154	urogenital system development|Mullerian duct regression|extracellular space|gonadal mesoderm development|growth factor activity|cell differentiation	chx04024,chx04060,chx04350,chx04390	cAMP signaling pathway|Cytokine-cytokine receptor interaction|TGF-beta signaling pathway|Hippo signaling pathway
AMHR2	38	59	61	39	47	28	32	47	30	AMHR2	anti-Mullerian hormone receptor type 2	GO:0004675,GO:0005524,GO:0016021,GO:0046872	transmembrane receptor protein serine/threonine kinase activity|ATP binding|integral component of membrane|metal ion binding	chx04060,chx04350	Cytokine-cytokine receptor interaction|TGF-beta signaling pathway
AMIGO1	27	20	24	8	23	27	17	30	13	AMIGO1	adhesion molecule with Ig like domain 1	GO:0007156,GO:0007157,GO:0007409,GO:0007413,GO:0008076,GO:0015459,GO:0016021,GO:0030424,GO:0030425,GO:0032809,GO:0042552,GO:0043204,GO:0050772,GO:0051965,GO:1901381	homophilic cell adhesion via plasma membrane adhesion molecules|heterophilic cell-cell adhesion via plasma membrane cell adhesion molecules|axonogenesis|axonal fasciculation|voltage-gated potassium channel complex|potassium channel regulator activity|integral component of membrane|axon|dendrite|neuronal cell body membrane|myelination|perikaryon|positive regulation of axonogenesis|positive regulat…
AMIGO2	0	0	1	0	0	0	0	0	0	AMIGO2	adhesion molecule with Ig like domain 2	GO:0005634,GO:0005886,GO:0007156,GO:0007157,GO:0016021,GO:0043066,GO:0043069,GO:0051965	nucleus|plasma membrane|homophilic cell adhesion via plasma membrane adhesion molecules|heterophilic cell-cell adhesion via plasma membrane cell adhesion molecules|integral component of membrane|negative regulation of apoptotic process|negative regulation of programmed cell death|positive regulation of synapse assembly
AMIGO3	316	227	424	322	348	361	436	483	365	AMIGO3	adhesion molecule with Ig like domain 3	GO:0007157,GO:0016021,GO:0051965	heterophilic cell-cell adhesion via plasma membrane cell adhesion molecules|integral component of membrane|positive regulation of synapse assembly
AMMECR1	167	121	148	139	130	144	205	227	169	AMMECR1	Alport syndrome, mental retardation, midface hypoplasia and elliptocytosis chromosomal region gene 1	GO:0005634	nucleus
AMMECR1L	3678	2571	3806	4232	3886	3837	3329	3769	3254	AMMECR1L	AMMECR1 like
AMN	4	2	6	1	2	1	0	0	2	AMN	amnion associated transmembrane protein	GO:0005102,GO:0005615,GO:0005886,GO:0005905,GO:0006898,GO:0007275,GO:0007588,GO:0009235,GO:0010008,GO:0015889,GO:0016021,GO:0016324,GO:0030139,GO:0031526,GO:0032991,GO:0034384,GO:0043001,GO:0070062	signaling receptor binding|extracellular space|plasma membrane|clathrin-coated pit|receptor-mediated endocytosis|multicellular organism development|excretion|cobalamin metabolic process|endosome membrane|cobalamin transport|integral component of membrane|apical plasma membrane|endocytic vesicle|brush border membrane|protein-containing complex|high-density lipoprotein particle clearance|Golgi to p…
AMN1	250	202	268	318	355	333	533	521	570	AMN1	antagonist of mitotic exit network 1 homolog	GO:0006511,GO:0016567,GO:0019005,GO:0031146	ubiquitin-dependent protein catabolic process|protein ubiquitination|SCF ubiquitin ligase complex|SCF-dependent proteasomal ubiquitin-dependent protein catabolic process
AMOT	0	0	0	1	0	0	0	0	0	AMOT	angiomotin			chx04390,chx04530	Hippo signaling pathway|Tight junction
AMOTL1	1100	840	1361	1631	1627	1585	2805	3276	2906	AMOTL1	angiomotin like 1	GO:0003365,GO:0005923,GO:0008180,GO:0016055,GO:0016324,GO:0030027,GO:0030036,GO:0030334,GO:0031410,GO:0035329,GO:0042802,GO:0043536	establishment of cell polarity involved in ameboidal cell migration|bicellular tight junction|COP9 signalosome|Wnt signaling pathway|apical plasma membrane|lamellipodium|actin cytoskeleton organization|regulation of cell migration|cytoplasmic vesicle|hippo signaling|identical protein binding|positive regulation of blood vessel endothelial cell migration	chx04530	Tight junction
AMOTL2	6478	5295	8103	7803	7489	7283	8773	10048	8565	AMOTL2	angiomotin like 2	GO:0003365,GO:0005923,GO:0016055,GO:0030036,GO:0030334,GO:0031410,GO:0035329,GO:0055037	establishment of cell polarity involved in ameboidal cell migration|bicellular tight junction|Wnt signaling pathway|actin cytoskeleton organization|regulation of cell migration|cytoplasmic vesicle|hippo signaling|recycling endosome	chx04530	Tight junction
AMPD1	107	125	148	100	72	82	44	58	50	AMPD1	adenosine monophosphate deaminase 1	GO:0003876,GO:0005829,GO:0010033,GO:0032036,GO:0032264,GO:0043101,GO:0046872	AMP deaminase activity|cytosol|response to organic substance|myosin heavy chain binding|IMP salvage|purine-containing compound salvage|metal ion binding	chx00230	Purine metabolism
AMPD2	1382	1128	1537	1313	1332	1190	1686	1864	1505	AMPD2	adenosine monophosphate deaminase 2	GO:0003876,GO:0005829,GO:0006188,GO:0032264,GO:0043101,GO:0046872,GO:0052652,GO:0097009	AMP deaminase activity|cytosol|IMP biosynthetic process|IMP salvage|purine-containing compound salvage|metal ion binding|cyclic purine nucleotide metabolic process|energy homeostasis	chx00230	Purine metabolism
AMPD3	2354	1823	2528	6426	6150	6031	9735	11170	9063	AMPD3	adenosine monophosphate deaminase 3	GO:0003876,GO:0005576,GO:0005829,GO:0006196,GO:0032264,GO:0034101,GO:0034774,GO:0043101,GO:0043312,GO:0046031,GO:0046034,GO:0046039,GO:0046872,GO:0097009,GO:1904813	AMP deaminase activity|extracellular region|cytosol|AMP catabolic process|IMP salvage|erythrocyte homeostasis|secretory granule lumen|purine-containing compound salvage|neutrophil degranulation|ADP metabolic process|ATP metabolic process|GTP metabolic process|metal ion binding|energy homeostasis|ficolin-1-rich granule lumen	chx00230	Purine metabolism
AMPH	0	0	1	0	0	0	0	0	0	AMPH	amphiphysin	GO:0005543,GO:0005829,GO:0005886,GO:0006897,GO:0007268,GO:0008021,GO:0015629,GO:0030054,GO:0030672,GO:0031256,GO:0048488,GO:0061024	phospholipid binding|cytosol|plasma membrane|endocytosis|chemical synaptic transmission|synaptic vesicle|actin cytoskeleton|cell junction|synaptic vesicle membrane|leading edge membrane|synaptic vesicle endocytosis|membrane organization	chx04144,chx04666	Endocytosis|Fc gamma R-mediated phagocytosis
AMT	50	36	40	53	76	56	62	48	62	AMT	aminomethyltransferase	GO:0004047,GO:0005654,GO:0005739,GO:0005743,GO:0006546,GO:0008483,GO:0019464,GO:0031405	aminomethyltransferase activity|nucleoplasm|mitochondrion|mitochondrial inner membrane|glycine catabolic process|transaminase activity|glycine decarboxylation via glycine cleavage system|lipoic acid binding	chx00260,chx00630,chx00670	Glycine, serine and threonine metabolism|Glyoxylate and dicarboxylate metabolism|One carbon pool by folate
AMZ1	1	0	0	0	0	1	0	0	1	AMZ1	archaelysin family metallopeptidase 1	GO:0006508,GO:0008233,GO:0008237,GO:0008270	proteolysis|peptidase activity|metallopeptidase activity|zinc ion binding
AMZ2	1100	1159	1400	1680	1721	1665	2185	2084	1618	AMZ2	archaelysin family metallopeptidase 2	GO:0006508,GO:0008233,GO:0008237,GO:0008270	proteolysis|peptidase activity|metallopeptidase activity|zinc ion binding
ANAPC1	782	640	840	1290	1120	1026	1736	2010	1723	ANAPC1	anaphase promoting complex subunit 1	GO:0005654,GO:0005680,GO:0005829,GO:0007091,GO:0031145,GO:0051301,GO:0070979	nucleoplasm|anaphase-promoting complex|cytosol|metaphase/anaphase transition of mitotic cell cycle|anaphase-promoting complex-dependent catabolic process|cell division|protein K11-linked ubiquitination	chx04110,chx04114,chx04120,chx04914,chx05166	Cell cycle|Oocyte meiosis|Ubiquitin mediated proteolysis|Progesterone-mediated oocyte maturation|Human T-cell leukemia virus 1 infection
ANAPC10	166	178	187	333	288	308	279	268	300	ANAPC10	anaphase promoting complex subunit 10			chx04110,chx04114,chx04120,chx04914,chx05166	Cell cycle|Oocyte meiosis|Ubiquitin mediated proteolysis|Progesterone-mediated oocyte maturation|Human T-cell leukemia virus 1 infection
ANAPC11	1593	1666	2118	1567	1533	1568	1551	1498	1168	Anapc11	anaphase promoting complex subunit 11	GO:0005634,GO:0005654,GO:0005680,GO:0005730,GO:0005737,GO:0006511,GO:0007049,GO:0016567,GO:0031461,GO:0034450,GO:0045842,GO:0046872,GO:0051301,GO:0061630,GO:0070979,GO:0097602	nucleus|nucleoplasm|anaphase-promoting complex|nucleolus|cytoplasm|ubiquitin-dependent protein catabolic process|cell cycle|protein ubiquitination|cullin-RING ubiquitin ligase complex|ubiquitin-ubiquitin ligase activity|positive regulation of mitotic metaphase/anaphase transition|metal ion binding|cell division|ubiquitin protein ligase activity|protein K11-linked ubiquitination|cullin family prot…	chx04110,chx04114,chx04120,chx04914,chx05166	Cell cycle|Oocyte meiosis|Ubiquitin mediated proteolysis|Progesterone-mediated oocyte maturation|Human T-cell leukemia virus 1 infection
ANAPC13	383	348	408	378	321	338	360	310	307	ANAPC13	anaphase promoting complex subunit 13	GO:0005680,GO:0007049,GO:0051301,GO:0070979	anaphase-promoting complex|cell cycle|cell division|protein K11-linked ubiquitination	chx04110,chx04114,chx04120,chx04914	Cell cycle|Oocyte meiosis|Ubiquitin mediated proteolysis|Progesterone-mediated oocyte maturation
ANAPC15	1118	1223	1365	1172	1109	1188	871	703	575	Anapc15	anaphase promoting complex subunit 15	GO:0005680,GO:0007049,GO:0051301,GO:0090266	anaphase-promoting complex|cell cycle|cell division|regulation of mitotic cell cycle spindle assembly checkpoint
ANAPC16	406	374	442	336	399	347	479	522	409	ANAPC16	anaphase promoting complex subunit 16	GO:0000776,GO:0000777,GO:0005654,GO:0005680,GO:0005829,GO:0007049,GO:0016567,GO:0031145,GO:0051301	kinetochore|condensed chromosome kinetochore|nucleoplasm|anaphase-promoting complex|cytosol|cell cycle|protein ubiquitination|anaphase-promoting complex-dependent catabolic process|cell division
ANAPC2	744	815	890	773	750	775	990	993	843	ANAPC2	anaphase promoting complex subunit 2	GO:0005654,GO:0005680,GO:0005829,GO:0007049,GO:0031145,GO:0031625,GO:0031915,GO:0045773,GO:0050775,GO:0051301,GO:0070979,GO:0090129	nucleoplasm|anaphase-promoting complex|cytosol|cell cycle|anaphase-promoting complex-dependent catabolic process|ubiquitin protein ligase binding|positive regulation of synaptic plasticity|positive regulation of axon extension|positive regulation of dendrite morphogenesis|cell division|protein K11-linked ubiquitination|positive regulation of synapse maturation	chx04110,chx04114,chx04120,chx04914,chx05166	Cell cycle|Oocyte meiosis|Ubiquitin mediated proteolysis|Progesterone-mediated oocyte maturation|Human T-cell leukemia virus 1 infection
ANAPC4	148	173	174	207	212	202	309	343	259	ANAPC4	anaphase promoting complex subunit 4	GO:0004842,GO:0005634,GO:0005654,GO:0005680,GO:0005829,GO:0007049,GO:0019903,GO:0031145,GO:0034399,GO:0045842,GO:0051301,GO:0070979	ubiquitin-protein transferase activity|nucleus|nucleoplasm|anaphase-promoting complex|cytosol|cell cycle|protein phosphatase binding|anaphase-promoting complex-dependent catabolic process|nuclear periphery|positive regulation of mitotic metaphase/anaphase transition|cell division|protein K11-linked ubiquitination	chx04110,chx04114,chx04120,chx04914,chx05166	Cell cycle|Oocyte meiosis|Ubiquitin mediated proteolysis|Progesterone-mediated oocyte maturation|Human T-cell leukemia virus 1 infection
ANAPC5	164	127	139	259	258	258	398	455	372	ANAPC5	anaphase promoting complex subunit 5	GO:0005634,GO:0005654,GO:0005680,GO:0005829,GO:0007049,GO:0019903,GO:0031145,GO:0045842,GO:0051301,GO:0061630,GO:0070979	nucleus|nucleoplasm|anaphase-promoting complex|cytosol|cell cycle|protein phosphatase binding|anaphase-promoting complex-dependent catabolic process|positive regulation of mitotic metaphase/anaphase transition|cell division|ubiquitin protein ligase activity|protein K11-linked ubiquitination	chx04110,chx04114,chx04120,chx04657,chx04914,chx05166	Cell cycle|Oocyte meiosis|Ubiquitin mediated proteolysis|IL-17 signaling pathway|Progesterone-mediated oocyte maturation|Human T-cell leukemia virus 1 infection
ANAPC7	777	711	909	1776	1656	1616	1855	1863	1688	ANAPC7	anaphase promoting complex subunit 7	GO:0005634,GO:0005654,GO:0005680,GO:0005829,GO:0007049,GO:0019903,GO:0031145,GO:0051301,GO:0070979	nucleus|nucleoplasm|anaphase-promoting complex|cytosol|cell cycle|protein phosphatase binding|anaphase-promoting complex-dependent catabolic process|cell division|protein K11-linked ubiquitination	chx04110,chx04114,chx04120,chx04914,chx05166	Cell cycle|Oocyte meiosis|Ubiquitin mediated proteolysis|Progesterone-mediated oocyte maturation|Human T-cell leukemia virus 1 infection
ANGEL1	107	98	134	243	223	258	597	579	543	ANGEL1	angel homolog 1	GO:0005634,GO:0005783,GO:0005801,GO:0005829,GO:0008190,GO:0019904,GO:0048471	nucleus|endoplasmic reticulum|cis-Golgi network|cytosol|eukaryotic initiation factor 4E binding|protein domain specific binding|perinuclear region of cytoplasm
ANGEL2	203	161	292	432	400	422	526	624	586	ANGEL2	angel homolog 2	GO:0003730,GO:0005737,GO:0015030,GO:0045930,GO:0070935	mRNA 3'-UTR binding|cytoplasm|Cajal body|negative regulation of mitotic cell cycle|3'-UTR-mediated mRNA stabilization
ANGPT1	2	3	4	0	1	1	1	5	3	ANGPT1	angiopoietin 1	GO:0001525,GO:0004540,GO:0005576,GO:0030154,GO:0030971,GO:0048014	angiogenesis|ribonuclease activity|extracellular region|cell differentiation|receptor tyrosine kinase binding|Tie signaling pathway	chx04010,chx04014,chx04015,chx04066,chx04151,chx05323	MAPK signaling pathway|Ras signaling pathway|Rap1 signaling pathway|HIF-1 signaling pathway|PI3K-Akt signaling pathway|Rheumatoid arthritis
ANGPT2	0	2	0	0	0	0	1	1	1	ANGPT2	angiopoietin 2	GO:0001525,GO:0004540,GO:0005615,GO:0010812,GO:0016525,GO:0030154,GO:0030971,GO:0043537,GO:0046872,GO:0048014,GO:0050928	angiogenesis|ribonuclease activity|extracellular space|negative regulation of cell-substrate adhesion|negative regulation of angiogenesis|cell differentiation|receptor tyrosine kinase binding|negative regulation of blood vessel endothelial cell migration|metal ion binding|Tie signaling pathway|negative regulation of positive chemotaxis	chx04010,chx04014,chx04015,chx04066,chx04151,chx05167	MAPK signaling pathway|Ras signaling pathway|Rap1 signaling pathway|HIF-1 signaling pathway|PI3K-Akt signaling pathway|Kaposi sarcoma-associated herpesvirus infection
ANGPTL1	0	0	1	5	0	0	0	2	0	ANGPTL1	angiopoietin like 1	GO:0005102,GO:0005615,GO:0007169	signaling receptor binding|extracellular space|transmembrane receptor protein tyrosine kinase signaling pathway
ANGPTL2	724	638	802	322	320	309	510	553	470	ANGPTL2	angiopoietin like 2	GO:0005102,GO:0005615,GO:0007275,GO:0062023,GO:0070062	signaling receptor binding|extracellular space|multicellular organism development|collagen-containing extracellular matrix|extracellular exosome
ANGPTL3	0	0	0	0	0	0	0	0	1	ANGPTL3	angiopoietin like 3	GO:0001525,GO:0004857,GO:0004859,GO:0005178,GO:0005576,GO:0005615,GO:0005769,GO:0005794,GO:0006071,GO:0006631,GO:0006644,GO:0007160,GO:0007165,GO:0007229,GO:0008083,GO:0008201,GO:0008203,GO:0009395,GO:0009725,GO:0009986,GO:0010519,GO:0019915,GO:0030027,GO:0030335,GO:0042632,GO:0045766,GO:0048844,GO:0050996,GO:0051004,GO:0051005,GO:0055088,GO:0055090,GO:0055091,GO:0070328	angiogenesis|enzyme inhibitor activity|phospholipase inhibitor activity|integrin binding|extracellular region|extracellular space|early endosome|Golgi apparatus|glycerol metabolic process|fatty acid metabolic process|phospholipid metabolic process|cell-matrix adhesion|signal transduction|integrin-mediated signaling pathway|growth factor activity|heparin binding|cholesterol metabolic process|phosp…	chx04979	Cholesterol metabolism
ANGPTL4	1260	1172	1560	815	868	743	2044	2104	1526	ANGPTL4	angiopoietin like 4	GO:0001525,GO:0004857,GO:0005615,GO:0030154,GO:0042802,GO:0051005,GO:0070328,GO:2000352	angiogenesis|enzyme inhibitor activity|extracellular space|cell differentiation|identical protein binding|negative regulation of lipoprotein lipase activity|triglyceride homeostasis|negative regulation of endothelial cell apoptotic process	chx03320,chx04979	PPAR signaling pathway|Cholesterol metabolism
ANGPTL6	4	9	8	11	3	8	30	14	21	ANGPTL6	angiopoietin like 6	GO:0001525,GO:0030141,GO:0030154,GO:0070062	angiogenesis|secretory granule|cell differentiation|extracellular exosome
ANGPTL7	0	0	0	1	0	0	0	0	0	ANGPTL7	angiopoietin like 7	GO:0005576	extracellular region
ANHX	0	0	0	1	0	0	0	0	0	ANHX	anomalous homeobox	GO:0000976,GO:0001205,GO:0005634,GO:0005667,GO:0045892,GO:0048856	transcription regulatory region sequence-specific DNA binding|distal enhancer DNA-binding transcription activator activity, RNA polymerase II-specific|nucleus|transcription factor complex|negative regulation of transcription, DNA-templated|anatomical structure development
ANK1	0	0	1	0	0	0	0	0	0	ANK1	ankyrin 1			chx05205	Proteoglycans in cancer
ANK2	1	0	2	1	0	0	4	1	1	ANK2	ankyrin 2			chx05205	Proteoglycans in cancer
ANK3	30	20	37	41	36	47	107	159	106	ANK3	ankyrin 3			chx05205	Proteoglycans in cancer
ANKAR	0	0	1	0	0	0	1	4	0	ANKAR	ankyrin and armadillo repeat containing	GO:0016021	integral component of membrane
ANKDD1B	2	0	2	0	3	0	0	0	0	ANKDD1B	ankyrin repeat and death domain containing 1B	GO:0007165	signal transduction
ANKEF1	0	0	1	0	0	0	0	1	0	ANKEF1	ankyrin repeat and EF-hand domain containing 1	GO:0005509	calcium ion binding
ANKFY1	1383	1143	1671	1730	1633	1672	3285	3753	3295	Ankfy1	ankyrin repeat and FYVE domain containing 1	GO:0005768,GO:0005769,GO:0005829,GO:0006897,GO:0010008,GO:0016020,GO:0016197,GO:0017137,GO:0030904,GO:0034058,GO:0042147,GO:0043231,GO:0044354,GO:0046872,GO:0048549,GO:0090160,GO:1901981	endosome|early endosome|cytosol|endocytosis|endosome membrane|membrane|endosomal transport|Rab GTPase binding|retromer complex|endosomal vesicle fusion|retrograde transport, endosome to Golgi|intracellular membrane-bounded organelle|macropinosome|metal ion binding|positive regulation of pinocytosis|Golgi to lysosome transport|phosphatidylinositol phosphate binding
ANKH	902	833	1112	1541	1536	1541	5400	5372	4495	ANKH	ANKH inorganic pyrophosphate transport regulator	GO:0001501,GO:0005315,GO:0005886,GO:0005887,GO:0007626,GO:0015114,GO:0016021,GO:0019867,GO:0030500,GO:0030504,GO:0055085	skeletal system development|inorganic phosphate transmembrane transporter activity|plasma membrane|integral component of plasma membrane|locomotory behavior|phosphate ion transmembrane transporter activity|integral component of membrane|outer membrane|regulation of bone mineralization|inorganic diphosphate transmembrane transporter activity|transmembrane transport
ANKIB1	484	356	536	880	864	824	1673	1960	1640	ANKIB1	ankyrin repeat and IBR domain containing 1	GO:0000151,GO:0000209,GO:0005737,GO:0006511,GO:0031624,GO:0032436,GO:0046872,GO:0061630	ubiquitin ligase complex|protein polyubiquitination|cytoplasm|ubiquitin-dependent protein catabolic process|ubiquitin conjugating enzyme binding|positive regulation of proteasomal ubiquitin-dependent protein catabolic process|metal ion binding|ubiquitin protein ligase activity
ANKLE1	4	3	1	10	8	6	2	5	2	ANKLE1	ankyrin repeat and LEM domain containing 1	GO:0004519,GO:0005634,GO:0005737,GO:0006281,GO:0006611,GO:0090305,GO:2001022	endonuclease activity|nucleus|cytoplasm|DNA repair|protein export from nucleus|nucleic acid phosphodiester bond hydrolysis|positive regulation of response to DNA damage stimulus
ANKLE2	773	566	841	1521	1379	1417	2251	2517	2309	ANKLE2	ankyrin repeat and LEM domain containing 2	GO:0005783,GO:0005789,GO:0007084,GO:0007417,GO:0016020,GO:0019888,GO:0030176,GO:0035307,GO:0042326,GO:0043066,GO:0050790,GO:0051301,GO:0051721	endoplasmic reticulum|endoplasmic reticulum membrane|mitotic nuclear envelope reassembly|central nervous system development|membrane|protein phosphatase regulator activity|integral component of endoplasmic reticulum membrane|positive regulation of protein dephosphorylation|negative regulation of phosphorylation|negative regulation of apoptotic process|regulation of catalytic activity|cell divisio…
ANKMY1	0	2	4	1	1	0	3	3	6	ANKMY1	ankyrin repeat and MYND domain containing 1	GO:0046872	metal ion binding
ANKMY2	557	447	578	999	885	970	1026	1029	993	ANKMY2	ankyrin repeat and MYND domain containing 2	GO:0005929,GO:0019899,GO:0046872	cilium|enzyme binding|metal ion binding
ANKRA2	705	725	895	1190	1155	1159	1142	1259	1086	ANKRA2	ankyrin repeat family A member 2	GO:0005634,GO:0005829,GO:0005856,GO:0016020,GO:0019901,GO:0031625,GO:0042826,GO:0043254,GO:0050750,GO:1990393	nucleus|cytosol|cytoskeleton|membrane|protein kinase binding|ubiquitin protein ligase binding|histone deacetylase binding|regulation of protein complex assembly|low-density lipoprotein particle receptor binding|3M complex
ANKRD1	3950	3596	4441	4378	4048	3861	12826	13358	11713	ANKRD1	ankyrin repeat domain 1	GO:0001650,GO:0002039,GO:0003677,GO:0003713,GO:0003714,GO:0003779,GO:0005634,GO:0005667,GO:0005737,GO:0005829,GO:0006357,GO:0031432,GO:0031674,GO:0035690,GO:0035914,GO:0035994,GO:0042826,GO:0043065,GO:0043517,GO:0045445,GO:0048471,GO:0050714,GO:0055008,GO:0061629,GO:0070412,GO:0071222,GO:0071260,GO:0071347,GO:0071356,GO:0071560,GO:2000279	fibrillar center|p53 binding|DNA binding|transcription coactivator activity|transcription corepressor activity|actin binding|nucleus|transcription factor complex|cytoplasm|cytosol|regulation of transcription by RNA polymerase II|titin binding|I band|cellular response to drug|skeletal muscle cell differentiation|response to muscle stretch|histone deacetylase binding|positive regulation of apoptoti…
ANKRD10	2209	1903	2463	2427	2549	2322	2480	2406	2038	ANKRD10	ankyrin repeat domain 10
ANKRD11	3844	2899	4424	4335	4521	4151	5324	6409	5403	ANKRD11	ankyrin repeat domain 11	GO:0001701,GO:0001894,GO:0005634,GO:0005654,GO:0005829,GO:0005886,GO:0035264,GO:0042475,GO:0048705,GO:0060325,GO:0060348	in utero embryonic development|tissue homeostasis|nucleus|nucleoplasm|cytosol|plasma membrane|multicellular organism growth|odontogenesis of dentin-containing tooth|skeletal system morphogenesis|face morphogenesis|bone development
ANKRD12	2454	1967	2763	3205	2716	2667	3980	5056	4581	ANKRD12	ankyrin repeat domain 12	GO:0005654,GO:0005829	nucleoplasm|cytosol
ANKRD13A	3805	3051	4182	2603	2760	2355	2875	3216	2617	ANKRD13A	ankyrin repeat domain 13A	GO:0005770,GO:0005886	late endosome|plasma membrane
ANKRD13B	266	168	290	481	585	424	646	631	583	ANKRD13B	ankyrin repeat domain 13B	GO:0005769,GO:0005770,GO:0005886,GO:0043231	early endosome|late endosome|plasma membrane|intracellular membrane-bounded organelle
ANKRD13C	853	650	883	873	793	707	886	1102	903	ANKRD13C	ankyrin repeat domain 13C	GO:0005102,GO:0005783,GO:0005789,GO:0006621,GO:0010869,GO:0048471,GO:2000209	signaling receptor binding|endoplasmic reticulum|endoplasmic reticulum membrane|protein retention in ER lumen|regulation of receptor biosynthetic process|perinuclear region of cytoplasm|regulation of anoikis
ANKRD13D	536	551	677	791	845	762	888	875	760	Ankrd13d	ankyrin repeat domain 13D	GO:0005770,GO:0005886	late endosome|plasma membrane
ANKRD16	52	69	65	164	126	113	211	187	192	Ankrd16	ankyrin repeat domain 16	GO:0005634,GO:0005737,GO:0006400	nucleus|cytoplasm|tRNA modification
ANKRD17	1701	1097	1639	2271	2049	2235	3861	4725	3853	ANKRD17	ankyrin repeat domain 17	GO:0000785,GO:0001955,GO:0003682,GO:0003723,GO:0005634,GO:0005737,GO:0006275,GO:0016020,GO:0016032,GO:0031965,GO:0042742,GO:0043123,GO:0045087,GO:0045787,GO:0051151,GO:1900087,GO:1900245,GO:1900246	chromatin|blood vessel maturation|chromatin binding|RNA binding|nucleus|cytoplasm|regulation of DNA replication|membrane|viral process|nuclear membrane|defense response to bacterium|positive regulation of I-kappaB kinase/NF-kappaB signaling|innate immune response|positive regulation of cell cycle|negative regulation of smooth muscle cell differentiation|positive regulation of G1/S transition of m…
ANKRD2	68	57	66	42	43	42	16	10	5	ANKRD2	ankyrin repeat domain 2	GO:0000122,GO:0000791,GO:0001817,GO:0003682,GO:0005634,GO:0005737,GO:0005829,GO:0006357,GO:0006936,GO:0007517,GO:0008307,GO:0010832,GO:0016605,GO:0031432,GO:0031674,GO:0035914,GO:0043231,GO:0043422,GO:0043619,GO:0045445,GO:0045662,GO:0061629,GO:1902253,GO:2000291	negative regulation of transcription by RNA polymerase II|euchromatin|regulation of cytokine production|chromatin binding|nucleus|cytoplasm|cytosol|regulation of transcription by RNA polymerase II|muscle contraction|muscle organ development|structural constituent of muscle|negative regulation of myotube differentiation|PML body|titin binding|I band|skeletal muscle cell differentiation|intracellul…
ANKRD22	1676	1473	1986	1003	900	854	633	679	590	ANKRD22	ankyrin repeat domain 22
ANKRD23	39	17	28	36	38	37	102	69	50	ANKRD23	ankyrin repeat domain 23	GO:0005654,GO:0005829,GO:0009612,GO:0014704,GO:0015629,GO:0030016,GO:0031432	nucleoplasm|cytosol|response to mechanical stimulus|intercalated disc|actin cytoskeleton|myofibril|titin binding
ANKRD24	1	0	1	1	2	2	7	1	2	ANKRD24	ankyrin repeat domain 24
ANKRD27	1114	946	1303	2062	2006	1870	2674	2939	2697	ANKRD27	ankyrin repeat domain 27	GO:0005764,GO:0005769,GO:0005770,GO:0005886,GO:0015031,GO:0030659,GO:0042470	lysosome|early endosome|late endosome|plasma membrane|protein transport|cytoplasmic vesicle membrane|melanosome
ANKRD28	831	649	969	1430	1382	1345	3555	3938	3225	ANKRD28	ankyrin repeat domain 28	GO:0000139,GO:0005654,GO:0005829,GO:0048208	Golgi membrane|nucleoplasm|cytosol|COPII vesicle coating
ANKRD29	77	36	49	35	19	40	37	53	32	ANKRD29	ankyrin repeat domain 29
ANKRD31	0	2	0	0	0	0	0	1	3	ANKRD31	ankyrin repeat domain 31
ANKRD33	0	0	0	0	1	0	1	1	0	ANKRD33	ankyrin repeat domain 33	GO:0000122,GO:0005634,GO:0005829,GO:0035914,GO:2000678	negative regulation of transcription by RNA polymerase II|nucleus|cytosol|skeletal muscle cell differentiation|negative regulation of transcription regulatory region DNA binding
ANKRD33B	2	4	4	14	24	20	24	39	35	Ankrd33b	ankyrin repeat domain 33B	GO:0003677	DNA binding
ANKRD34A	0	0	0	0	0	1	0	1	0	ANKRD34A	ankyrin repeat domain 34A
ANKRD35	163	139	197	92	89	91	112	127	123	ANKRD35	ankyrin repeat domain 35
ANKRD37	1231	1091	1438	356	336	368	396	399	331	ANKRD37	ankyrin repeat domain 37	GO:0005634,GO:0005739,GO:0005829	nucleus|mitochondrion|cytosol
ANKRD39	73	84	101	145	154	134	274	239	235	ANKRD39	ankyrin repeat domain 39
ANKRD40	418	330	455	713	744	729	1072	1101	972	ANKRD40	ankyrin repeat domain 40
ANKRD42	178	150	193	341	291	289	442	605	477	Ankrd42	ankyrin repeat domain 42	GO:0005634,GO:0051059,GO:0051091,GO:0051092,GO:1900017	nucleus|NF-kappaB binding|positive regulation of DNA-binding transcription factor activity|positive regulation of NF-kappaB transcription factor activity|positive regulation of cytokine production involved in inflammatory response
ANKRD44	47	66	79	112	95	100	216	284	251	ANKRD44	ankyrin repeat domain 44
ANKRD45	49	24	51	53	46	45	125	143	120	ANKRD45	ankyrin repeat domain 45
ANKRD46	301	245	345	534	493	479	823	939	937	ANKRD46	ankyrin repeat domain 46	GO:0016021	integral component of membrane
ANKRD49	543	425	636	646	623	574	784	731	736	ANKRD49	ankyrin repeat domain 49	GO:0005634,GO:0007283,GO:0030154,GO:0045893	nucleus|spermatogenesis|cell differentiation|positive regulation of transcription, DNA-templated
ANKRD50	709	545	782	1045	989	1000	1425	1677	1516	ANKRD50	ankyrin repeat domain 50	GO:0005768,GO:0015031,GO:1990126	endosome|protein transport|retrograde transport, endosome to plasma membrane
ANKRD52	904	652	1069	1887	1929	1834	4667	5388	4448	Ankrd52	ankyrin repeat domain 52
ANKRD54	359	314	459	434	532	431	590	598	493	ANKRD54	ankyrin repeat domain 54	GO:0005634,GO:0005737,GO:0006913,GO:0019887,GO:0030496,GO:0044877,GO:0045648,GO:1902531	nucleus|cytoplasm|nucleocytoplasmic transport|protein kinase regulator activity|midbody|protein-containing complex binding|positive regulation of erythrocyte differentiation|regulation of intracellular signal transduction
ANKRD55	0	2	0	2	0	1	0	0	1	ANKRD55	ankyrin repeat domain 55
ANKRD6	118	76	105	174	182	185	313	335	343	ANKRD6	ankyrin repeat domain 6	GO:0005634,GO:0005737,GO:0043231,GO:0090090,GO:2000096	nucleus|cytoplasm|intracellular membrane-bounded organelle|negative regulation of canonical Wnt signaling pathway|positive regulation of Wnt signaling pathway, planar cell polarity pathway
ANKRD60	2	0	0	3	2	2	1	4	1	ANKRD60	ankyrin repeat domain 60
ANKRD61	1	0	0	3	1	3	1	2	0	ANKRD61	ankyrin repeat domain 61
ANKRD63	1	0	3	1	4	6	14	8	5	ANKRD63	ankyrin repeat domain 63
ANKRD65	1	0	0	1	0	0	4	1	1	ANKRD65	ankyrin repeat domain 65
ANKRD66	0	0	0	7	8	7	10	3	7	ANKRD66	ankyrin repeat domain 66
ANKRD7	2	1	1	3	2	0	4	2	2	ANKRD7	ankyrin repeat domain 7
ANKRD9	637	665	900	948	900	835	831	834	626	ANKRD9	ankyrin repeat domain 9	GO:0005829,GO:0016020,GO:0043194,GO:0043687,GO:0044325,GO:0072659	cytosol|membrane|axon initial segment|post-translational protein modification|ion channel binding|protein localization to plasma membrane
ANKS1A	901	799	1203	1338	1327	1177	1949	2076	1718	Anks1a	ankyrin repeat and sterile alpha motif domain containing 1A	GO:0005654,GO:0005829,GO:0006929,GO:0016322,GO:0043005,GO:0046875,GO:0048013,GO:1901187,GO:2000059	nucleoplasm|cytosol|substrate-dependent cell migration|neuron remodeling|neuron projection|ephrin receptor binding|ephrin receptor signaling pathway|regulation of ephrin receptor signaling pathway|negative regulation of ubiquitin-dependent protein catabolic process
ANKS1B	0	0	0	0	0	0	0	0	1	ANKS1B	ankyrin repeat and sterile alpha motif domain containing 1B	GO:0005829,GO:0005886,GO:0014069,GO:0015030,GO:0030054,GO:0043197,GO:0043231,GO:0045211,GO:0046875,GO:1900383	cytosol|plasma membrane|postsynaptic density|Cajal body|cell junction|dendritic spine|intracellular membrane-bounded organelle|postsynaptic membrane|ephrin receptor binding|regulation of synaptic plasticity by receptor localization to synapse
ANKS3	164	154	223	460	434	391	629	597	556	Anks3	ankyrin repeat and sterile alpha motif domain containing 3
ANKS4B	402	330	446	471	486	495	597	711	580	ANKS4B	ankyrin repeat and sterile alpha motif domain containing 4B	GO:0005789,GO:0005886,GO:0005902,GO:0005903,GO:0030154,GO:0034622,GO:0034976,GO:1904106,GO:1904970	endoplasmic reticulum membrane|plasma membrane|microvillus|brush border|cell differentiation|cellular protein-containing complex assembly|response to endoplasmic reticulum stress|protein localization to microvillus|brush border assembly
ANKS6	2	7	5	1	0	1	2	1	2	ANKS6	ankyrin repeat and sterile alpha motif domain containing 6	GO:0005737,GO:0005929	cytoplasm|cilium
ANKUB1	0	0	0	0	0	0	1	0	1	ANKUB1	ankyrin repeat and ubiquitin domain containing 1
ANKZF1	156	155	179	293	298	274	368	479	353	ANKZF1	ankyrin repeat and zinc finger domain containing 1	GO:0003676,GO:0005737,GO:0030433,GO:0036266,GO:0046872,GO:0070301,GO:0071630,GO:0072671	nucleic acid binding|cytoplasm|ubiquitin-dependent ERAD pathway|Cdc48p-Npl4p-Vms1p AAA ATPase complex|metal ion binding|cellular response to hydrogen peroxide|nuclear protein quality control by the ubiquitin-proteasome system|mitochondria-associated ubiquitin-dependent protein catabolic process
ANLN	971	704	1054	865	777	766	879	966	924	ANLN	anillin actin binding protein
ANO1	709	553	779	1226	1171	1101	2679	2670	2304	ANO1	anoctamin 1	GO:0005227,GO:0005229,GO:0005247,GO:0005254,GO:0005737,GO:0005886,GO:0006812,GO:0006821,GO:0007200,GO:0007275,GO:0015111,GO:0015705,GO:0016324,GO:0034220,GO:0034605,GO:0034707,GO:0035774,GO:0046983,GO:0050965,GO:0070062,GO:1902476	calcium activated cation channel activity|intracellular calcium activated chloride channel activity|voltage-gated chloride channel activity|chloride channel activity|cytoplasm|plasma membrane|cation transport|chloride transport|phospholipase C-activating G protein-coupled receptor signaling pathway|multicellular organism development|iodide transmembrane transporter activity|iodide transport|apica…
ANO10	1988	1918	2429	2446	2486	2352	3133	2973	2590	ANO10	anoctamin 10	GO:0005227,GO:0005229,GO:0005622,GO:0005886,GO:0006812,GO:0006821,GO:0016020,GO:0016021,GO:0034220	calcium activated cation channel activity|intracellular calcium activated chloride channel activity|intracellular|plasma membrane|cation transport|chloride transport|membrane|integral component of membrane|ion transmembrane transport
ANO2	75	62	113	32	58	57	61	26	44	Ano2	anoctamin 2	GO:0005229,GO:0005654,GO:0005886,GO:0006821,GO:0034707,GO:0042803,GO:0046982,GO:0097730	intracellular calcium activated chloride channel activity|nucleoplasm|plasma membrane|chloride transport|chloride channel complex|protein homodimerization activity|protein heterodimerization activity|non-motile cilium	chx04740	Olfactory transduction
ANO3	3	4	4	0	1	0	0	0	0	ANO3	anoctamin 3	GO:0005229,GO:0005886,GO:0016021,GO:0016048,GO:0017128,GO:0034220,GO:0046983,GO:0050982,GO:0061590,GO:0061591	intracellular calcium activated chloride channel activity|plasma membrane|integral component of membrane|detection of temperature stimulus|phospholipid scramblase activity|ion transmembrane transport|protein dimerization activity|detection of mechanical stimulus|calcium activated phosphatidylcholine scrambling|calcium activated galactosylceramide scrambling
ANO4	0	0	0	0	1	0	0	0	0	ANO4	anoctamin 4	GO:0005229,GO:0005622,GO:0005886,GO:0006821,GO:0016021,GO:0017128,GO:0034220,GO:0046983,GO:0061589,GO:0061590,GO:0061591	intracellular calcium activated chloride channel activity|intracellular|plasma membrane|chloride transport|integral component of membrane|phospholipid scramblase activity|ion transmembrane transport|protein dimerization activity|calcium activated phosphatidylserine scrambling|calcium activated phosphatidylcholine scrambling|calcium activated galactosylceramide scrambling
ANO6	984	698	1077	1629	1548	1500	2988	3770	3247	ANO6	anoctamin 6	GO:0002407,GO:0002543,GO:0005227,GO:0005229,GO:0005244,GO:0005247,GO:0005622,GO:0005829,GO:0005886,GO:0006812,GO:0006821,GO:0007596,GO:0009986,GO:0016020,GO:0017121,GO:0017128,GO:0030501,GO:0032060,GO:0034220,GO:0034707,GO:0034767,GO:0035579,GO:0035590,GO:0035630,GO:0035725,GO:0042803,GO:0043065,GO:0043312,GO:0045794,GO:0046931,GO:0060100,GO:0061589,GO:0061590,GO:0061591,GO:0070062,GO:0070588,GO:…	dendritic cell chemotaxis|activation of blood coagulation via clotting cascade|calcium activated cation channel activity|intracellular calcium activated chloride channel activity|voltage-gated ion channel activity|voltage-gated chloride channel activity|intracellular|cytosol|plasma membrane|cation transport|chloride transport|blood coagulation|cell surface|membrane|phospholipid scrambling|phospho…
ANO7	5	2	7	10	15	1	24	26	27	ANO7	anoctamin 7	GO:0005229,GO:0005622,GO:0005783,GO:0005829,GO:0005886,GO:0006821,GO:0016021,GO:0017128,GO:0030054,GO:0034220,GO:0046983,GO:0061589,GO:0061590,GO:0061591	intracellular calcium activated chloride channel activity|intracellular|endoplasmic reticulum|cytosol|plasma membrane|chloride transport|integral component of membrane|phospholipid scramblase activity|cell junction|ion transmembrane transport|protein dimerization activity|calcium activated phosphatidylserine scrambling|calcium activated phosphatidylcholine scrambling|calcium activated galactosylc…
ANO8	129	110	209	222	277	242	595	748	626	ANO8	anoctamin 8	GO:0005229,GO:0005788,GO:0005886,GO:0006821,GO:0016021,GO:0034220,GO:0043687,GO:0044267	intracellular calcium activated chloride channel activity|endoplasmic reticulum lumen|plasma membrane|chloride transport|integral component of membrane|ion transmembrane transport|post-translational protein modification|cellular protein metabolic process
ANO9	634	603	903	703	739	776	1076	984	962	ANO9	anoctamin 9	GO:0005229,GO:0005622,GO:0005886,GO:0006821,GO:0016021,GO:0017128,GO:0034220,GO:0061589,GO:0061590,GO:0061591,GO:1902939	intracellular calcium activated chloride channel activity|intracellular|plasma membrane|chloride transport|integral component of membrane|phospholipid scramblase activity|ion transmembrane transport|calcium activated phosphatidylserine scrambling|calcium activated phosphatidylcholine scrambling|calcium activated galactosylceramide scrambling|negative regulation of intracellular calcium activated …
ANP32A	1139	1066	1268	1315	1209	1274	1549	1508	1353	ANP32A	acidic nuclear phosphoprotein 32 family member A	GO:0005634,GO:0005737,GO:0005783,GO:0006913,GO:0016363,GO:0042393,GO:0048471	nucleus|cytoplasm|endoplasmic reticulum|nucleocytoplasmic transport|nuclear matrix|histone binding|perinuclear region of cytoplasm
ANP32B	3254	3379	4251	3704	3419	3363	2784	2828	2473	ANP32B	acidic nuclear phosphoprotein 32 family member B	GO:0005634,GO:0005737,GO:0005783,GO:0006913,GO:0042393,GO:0048471	nucleus|cytoplasm|endoplasmic reticulum|nucleocytoplasmic transport|histone binding|perinuclear region of cytoplasm
ANP32E	608	510	673	852	604	720	824	989	887	Anp32e	acidic nuclear phosphoprotein 32 family member E	GO:0000812,GO:0005634,GO:0005737,GO:0019212,GO:0031410,GO:0042393,GO:0043486	Swr1 complex|nucleus|cytoplasm|phosphatase inhibitor activity|cytoplasmic vesicle|histone binding|histone exchange
ANPEP	4	4	8	0	1	1	3	5	0	ANPEP	alanyl aminopeptidase, membrane	GO:0001525,GO:0001618,GO:0005737,GO:0005886,GO:0006508,GO:0008270,GO:0016021,GO:0030154,GO:0042277,GO:0043171,GO:0070006	angiogenesis|virus receptor activity|cytoplasm|plasma membrane|proteolysis|zinc ion binding|integral component of membrane|cell differentiation|peptide binding|peptide catabolic process|metalloaminopeptidase activity	chx00480,chx04614,chx04640	Glutathione metabolism|Renin-angiotensin system|Hematopoietic cell lineage
ANTXR1	41	29	33	51	58	58	191	227	230	ANTXR1	anthrax toxin receptor 1	GO:0001568,GO:0004888,GO:0005518,GO:0005886,GO:0009897,GO:0009986,GO:0010008,GO:0016021,GO:0022414,GO:0031258,GO:0031527,GO:0031532,GO:0034446,GO:0046872,GO:0051015,GO:1901202,GO:1901998,GO:1905050	blood vessel development|transmembrane signaling receptor activity|collagen binding|plasma membrane|external side of plasma membrane|cell surface|endosome membrane|integral component of membrane|reproductive process|lamellipodium membrane|filopodium membrane|actin cytoskeleton reorganization|substrate adhesion-dependent cell spreading|metal ion binding|actin filament binding|negative regulation o…	chx04621	NOD-like receptor signaling pathway
ANTXR2	2508	2119	2864	6787	6440	6194	6061	6610	5928	ANTXR2	anthrax toxin receptor 2	GO:0004888,GO:0005576,GO:0005789,GO:0005886,GO:0009897,GO:0009986,GO:0010008,GO:0016021,GO:0022414,GO:0046872,GO:1901998	transmembrane signaling receptor activity|extracellular region|endoplasmic reticulum membrane|plasma membrane|external side of plasma membrane|cell surface|endosome membrane|integral component of membrane|reproductive process|metal ion binding|toxin transport	chx04621	NOD-like receptor signaling pathway
ANTXRL	0	0	0	0	1	0	1	0	0	ANTXRL	anthrax toxin receptor-like	GO:0016021,GO:0038023,GO:0046872	integral component of membrane|signaling receptor activity|metal ion binding
ANXA1	65010	52675	72881	42831	42128	39552	32984	33871	30506	ANXA1	annexin A1	GO:0001891,GO:0002250,GO:0002548,GO:0002685,GO:0005198,GO:0005509,GO:0005544,GO:0005615,GO:0005634,GO:0005829,GO:0006909,GO:0006954,GO:0007166,GO:0007187,GO:0008360,GO:0010165,GO:0014839,GO:0016020,GO:0016323,GO:0016324,GO:0016328,GO:0019834,GO:0030073,GO:0030216,GO:0030659,GO:0030674,GO:0030850,GO:0031018,GO:0031232,GO:0031313,GO:0031340,GO:0031394,GO:0031514,GO:0031532,GO:0031901,GO:0032355,GO:…	phagocytic cup|adaptive immune response|monocyte chemotaxis|regulation of leukocyte migration|structural molecule activity|calcium ion binding|calcium-dependent phospholipid binding|extracellular space|nucleus|cytosol|phagocytosis|inflammatory response|cell surface receptor signaling pathway|G protein-coupled receptor signaling pathway, coupled to cyclic nucleotide second messenger|regulation of …
ANXA11	3498	3244	4211	5130	5185	4803	5966	6051	5067	ANXA11	annexin A11	GO:0005509,GO:0005544,GO:0005635,GO:0005654,GO:0005819,GO:0006909,GO:0008429,GO:0030496,GO:0032506,GO:0042470,GO:0044548,GO:0048306,GO:0051592	calcium ion binding|calcium-dependent phospholipid binding|nuclear envelope|nucleoplasm|spindle|phagocytosis|phosphatidylethanolamine binding|midbody|cytokinetic process|melanosome|S100 protein binding|calcium-dependent protein binding|response to calcium ion
ANXA13	62	67	92	29	19	35	47	33	20	ANXA13	annexin A13	GO:0001786,GO:0005509,GO:0005544,GO:0005654,GO:0005886,GO:0016323,GO:0016324,GO:0042997,GO:0042998,GO:0045121,GO:0070382,GO:1901611	phosphatidylserine binding|calcium ion binding|calcium-dependent phospholipid binding|nucleoplasm|plasma membrane|basolateral plasma membrane|apical plasma membrane|negative regulation of Golgi to plasma membrane protein transport|positive regulation of Golgi to plasma membrane protein transport|membrane raft|exocytic vesicle|phosphatidylglycerol binding
ANXA2	170207	165995	209886	199013	201664	191841	171366	163283	142666	ANXA2	annexin A2
ANXA3	5117	4560	5773	7746	7127	6972	8884	8885	7930	ANXA3	annexin A3	GO:0005509,GO:0005544,GO:0006909,GO:0019834,GO:0048306,GO:0051384	calcium ion binding|calcium-dependent phospholipid binding|phagocytosis|phospholipase A2 inhibitor activity|calcium-dependent protein binding|response to glucocorticoid
ANXA4	1800	1510	2191	4603	4400	4071	6195	6648	6434	ANXA4	annexin A4	GO:0005509,GO:0005544,GO:0005634,GO:0005829,GO:0006357,GO:0007219,GO:0008201,GO:0009986,GO:0016020,GO:0016324,GO:0030246,GO:0030855,GO:0031965,GO:0032088,GO:0035374,GO:0042584,GO:0042802,GO:0048306,GO:0048471,GO:0051059,GO:2000483	calcium ion binding|calcium-dependent phospholipid binding|nucleus|cytosol|regulation of transcription by RNA polymerase II|Notch signaling pathway|heparin binding|cell surface|membrane|apical plasma membrane|carbohydrate binding|epithelial cell differentiation|nuclear membrane|negative regulation of NF-kappaB transcription factor activity|chondroitin sulfate binding|chromaffin granule membrane|i…
ANXA5	4406	3799	5141	6772	6348	6187	5889	6501	5799	ANXA5	annexin A5	GO:0005388,GO:0005509,GO:0005544,GO:0005622,GO:0005829,GO:0007596,GO:0008201,GO:0010033,GO:0016020,GO:0016021,GO:0017046,GO:0030195,GO:0030971,GO:0043065,GO:0051260,GO:0051283,GO:0051592,GO:0060090,GO:0071284,GO:0097066,GO:0097211,GO:1901317,GO:1902721	calcium-transporting ATPase activity|calcium ion binding|calcium-dependent phospholipid binding|intracellular|cytosol|blood coagulation|heparin binding|response to organic substance|membrane|integral component of membrane|peptide hormone binding|negative regulation of blood coagulation|receptor tyrosine kinase binding|positive regulation of apoptotic process|protein homooligomerization|negative r…
ANXA6	415	357	503	723	798	627	994	1007	819	ANXA6	annexin A6	GO:0001725,GO:0001755,GO:0001786,GO:0003418,GO:0005262,GO:0005509,GO:0005525,GO:0005544,GO:0005737,GO:0005765,GO:0005829,GO:0005886,GO:0005925,GO:0006816,GO:0006937,GO:0008201,GO:0015276,GO:0015485,GO:0016020,GO:0016021,GO:0019899,GO:0030061,GO:0031214,GO:0031902,GO:0031982,GO:0035374,GO:0038023,GO:0042470,GO:0042584,GO:0042802,GO:0042803,GO:0044877,GO:0048306,GO:0048471,GO:0051015,GO:0051260,GO:…	stress fiber|neural crest cell migration|phosphatidylserine binding|growth plate cartilage chondrocyte differentiation|calcium channel activity|calcium ion binding|GTP binding|calcium-dependent phospholipid binding|cytoplasm|lysosomal membrane|cytosol|plasma membrane|focal adhesion|calcium ion transport|regulation of muscle contraction|heparin binding|ligand-gated ion channel activity|cholesterol…
ANXA7	2751	2323	3212	3960	3811	3536	4694	5273	4809	ANXA7	annexin A7	GO:0005509,GO:0005544	calcium ion binding|calcium-dependent phospholipid binding
ANXA9	66	89	93	77	80	72	201	163	117	ANXA9	annexin A9	GO:0001786,GO:0005509,GO:0005544,GO:0015464	phosphatidylserine binding|calcium ion binding|calcium-dependent phospholipid binding|acetylcholine receptor activity
AOAH	0	1	0	0	0	0	0	0	1	AOAH	acyloxyacyl hydrolase	GO:0005509,GO:0005576,GO:0006631,GO:0009104,GO:0031410,GO:0050528	calcium ion binding|extracellular region|fatty acid metabolic process|lipopolysaccharide catabolic process|cytoplasmic vesicle|acyloxyacyl hydrolase activity
AOC2	680	474	790	519	477	486	557	610	577	AOC2	amine oxidase, copper containing 2			chx00260,chx00350,chx00360,chx00410	Glycine, serine and threonine metabolism|Tyrosine metabolism|Phenylalanine metabolism|beta-Alanine metabolism
AP1AR	1625	1267	1723	2319	1926	1880	2207	2579	2439	AP1AR	adaptor related protein complex 1 associated regulatory protein	GO:0001920,GO:0005768,GO:0005769,GO:0005770,GO:0005794,GO:0005829,GO:0015031,GO:0019894,GO:0030133,GO:0034315,GO:0034613,GO:0035650,GO:0048203,GO:1900025,GO:2000146	negative regulation of receptor recycling|endosome|early endosome|late endosome|Golgi apparatus|cytosol|protein transport|kinesin binding|transport vesicle|regulation of Arp2/3 complex-mediated actin nucleation|cellular protein localization|AP-1 adaptor complex binding|vesicle targeting, trans-Golgi to endosome|negative regulation of substrate adhesion-dependent cell spreading|negative regulation…
AP1B1	1328	1110	1509	1895	2030	1761	2461	2646	2108	Ap1b1	adaptor related protein complex 1 beta 1 subunit	GO:0005794,GO:0005802,GO:0005829,GO:0006886,GO:0007368,GO:0007507,GO:0016192,GO:0019901,GO:0030131,GO:0030276,GO:0030665,GO:0043231,GO:0048268	Golgi apparatus|trans-Golgi network|cytosol|intracellular protein transport|determination of left/right symmetry|heart development|vesicle-mediated transport|protein kinase binding|clathrin adaptor complex|clathrin binding|clathrin-coated vesicle membrane|intracellular membrane-bounded organelle|clathrin coat assembly	chx04142,chx05170	Lysosome|Human immunodeficiency virus 1 infection
AP1G1	3576	2648	3944	4733	4365	4113	6909	7560	6614	AP1G1	adaptor related protein complex 1 gamma 1 subunit	GO:0000139,GO:0005215,GO:0005737,GO:0005765,GO:0005794,GO:0005829,GO:0006886,GO:0016020,GO:0017137,GO:0019886,GO:0019894,GO:0030119,GO:0030121,GO:0030136,GO:0030659,GO:0030665,GO:0030742,GO:0032438,GO:0032588,GO:0035646,GO:0043231,GO:0043323,GO:0045954,GO:0050690,GO:0055037,GO:0090160	Golgi membrane|transporter activity|cytoplasm|lysosomal membrane|Golgi apparatus|cytosol|intracellular protein transport|membrane|Rab GTPase binding|antigen processing and presentation of exogenous peptide antigen via MHC class II|kinesin binding|AP-type membrane coat adaptor complex|AP-1 adaptor complex|clathrin-coated vesicle|cytoplasmic vesicle membrane|clathrin-coated vesicle membrane|GTP-dep…	chx04142,chx05170	Lysosome|Human immunodeficiency virus 1 infection
AP1G2	162	182	215	292	275	265	383	447	360	AP1G2	adaptor related protein complex 1 gamma 2 subunit	GO:0000139,GO:0005794,GO:0005798,GO:0006886,GO:0010008,GO:0016020,GO:0016032,GO:0016192,GO:0030121,GO:0030133	Golgi membrane|Golgi apparatus|Golgi-associated vesicle|intracellular protein transport|endosome membrane|membrane|viral process|vesicle-mediated transport|AP-1 adaptor complex|transport vesicle	chx04142,chx05170	Lysosome|Human immunodeficiency virus 1 infection
AP1M1	591	508	702	1045	1165	1124	1555	1512	1266	AP1M1	adaptor related protein complex 1 mu 1 subunit	GO:0005794,GO:0006886,GO:0016192,GO:0030131,GO:0030665,GO:0032438,GO:0035646	Golgi apparatus|intracellular protein transport|vesicle-mediated transport|clathrin adaptor complex|clathrin-coated vesicle membrane|melanosome organization|endosome to melanosome transport	chx04142,chx05170	Lysosome|Human immunodeficiency virus 1 infection
AP1M2	2361	2160	2985	3285	3315	3348	3159	3079	2660	AP1M2	adaptor related protein complex 1 mu 2 subunit	GO:0005794,GO:0006886,GO:0016192,GO:0030131,GO:0030665	Golgi apparatus|intracellular protein transport|vesicle-mediated transport|clathrin adaptor complex|clathrin-coated vesicle membrane	chx04142,chx05170	Lysosome|Human immunodeficiency virus 1 infection
AP1S1	1750	1707	2188	2372	1989	2010	2738	2768	2278	Ap1s1	adaptor related protein complex 1 sigma 1 subunit	GO:0005794,GO:0005802,GO:0005829,GO:0005905,GO:0006886,GO:0008565,GO:0009615,GO:0016192,GO:0030121,GO:0042147,GO:0043195,GO:0043231	Golgi apparatus|trans-Golgi network|cytosol|clathrin-coated pit|intracellular protein transport|protein transporter activity|response to virus|vesicle-mediated transport|AP-1 adaptor complex|retrograde transport, endosome to Golgi|terminal bouton|intracellular membrane-bounded organelle	chx04142,chx05170	Lysosome|Human immunodeficiency virus 1 infection
AP1S2	456	459	565	833	777	708	687	824	681	Ap1s2	adaptor related protein complex 1 sigma 2 subunit	GO:0005794,GO:0005905,GO:0006886,GO:0008542,GO:0016182,GO:0016192,GO:0030117,GO:0030659,GO:0036465,GO:0043231,GO:0045444,GO:0050885,GO:0060612,GO:0098793,GO:0098794	Golgi apparatus|clathrin-coated pit|intracellular protein transport|visual learning|synaptic vesicle budding from endosome|vesicle-mediated transport|membrane coat|cytoplasmic vesicle membrane|synaptic vesicle recycling|intracellular membrane-bounded organelle|fat cell differentiation|neuromuscular process controlling balance|adipose tissue development|presynapse|postsynapse	chx04142,chx05170	Lysosome|Human immunodeficiency virus 1 infection
AP1S3	287	236	379	787	673	617	1085	1243	1080	AP1S3	adaptor related protein complex 1 sigma 3 subunit	GO:0000139,GO:0005765,GO:0005829,GO:0005905,GO:0006605,GO:0016192,GO:0019886,GO:0030117,GO:0030659,GO:0032588,GO:0043231,GO:0050690	Golgi membrane|lysosomal membrane|cytosol|clathrin-coated pit|protein targeting|vesicle-mediated transport|antigen processing and presentation of exogenous peptide antigen via MHC class II|membrane coat|cytoplasmic vesicle membrane|trans-Golgi network membrane|intracellular membrane-bounded organelle|regulation of defense response to virus by virus	chx04142,chx05170	Lysosome|Human immunodeficiency virus 1 infection
AP2A1	3350	2833	4070	4150	4492	3940	4741	4902	3936	AP2A1	adaptor related protein complex 2 alpha 1 subunit	GO:0005829,GO:0005886,GO:0006886,GO:0006895,GO:0006897,GO:0008022,GO:0010976,GO:0016020,GO:0016323,GO:0016324,GO:0019886,GO:0019901,GO:0030122,GO:0030130,GO:0030666,GO:0030669,GO:0032433,GO:0032802,GO:0034383,GO:0035615,GO:0036020,GO:0044877,GO:0045334,GO:0048013,GO:0048260,GO:0050690,GO:0050750,GO:0060071,GO:0061024,GO:0072583,GO:1900126	cytosol|plasma membrane|intracellular protein transport|Golgi to endosome transport|endocytosis|protein C-terminus binding|positive regulation of neuron projection development|membrane|basolateral plasma membrane|apical plasma membrane|antigen processing and presentation of exogenous peptide antigen via MHC class II|protein kinase binding|AP-2 adaptor complex|clathrin coat of trans-Golgi network …	chx04144,chx04721,chx04961,chx05016	Endocytosis|Synaptic vesicle cycle|Endocrine and other factor-regulated calcium reabsorption|Huntington disease
AP2A2	4277	3438	4887	5066	5347	4874	7278	7140	6156	AP2A2	adaptor related protein complex 2 alpha 2 subunit	GO:0006886,GO:0008289,GO:0030122,GO:0035615,GO:0048268,GO:0072583	intracellular protein transport|lipid binding|AP-2 adaptor complex|clathrin adaptor activity|clathrin coat assembly|clathrin-dependent endocytosis	chx04144,chx04721,chx04961,chx05016	Endocytosis|Synaptic vesicle cycle|Endocrine and other factor-regulated calcium reabsorption|Huntington disease
AP2B1	4977	3917	5667	7528	7546	7214	8823	9894	8307	AP2B1	adaptor related protein complex 2 beta 1 subunit	GO:0005794,GO:0006886,GO:0016192,GO:0030131,GO:0030276,GO:0030665	Golgi apparatus|intracellular protein transport|vesicle-mediated transport|clathrin adaptor complex|clathrin binding|clathrin-coated vesicle membrane	chx04144,chx04721,chx04961,chx05016	Endocytosis|Synaptic vesicle cycle|Endocrine and other factor-regulated calcium reabsorption|Huntington disease
AP2M1	13848	12338	16105	17790	18114	16794	17665	17570	14921	AP2M1	adaptor related protein complex 2 mu 1 subunit	GO:0005048,GO:0005215,GO:0005765,GO:0005829,GO:0005886,GO:0006886,GO:0006900,GO:0008289,GO:0019886,GO:0030122,GO:0030666,GO:0030669,GO:0031623,GO:0032802,GO:0034383,GO:0036020,GO:0044325,GO:0045334,GO:0048013,GO:0050690,GO:0050750,GO:0060071,GO:0061024,GO:0070062,GO:0072583,GO:0097494,GO:1903077	signal sequence binding|transporter activity|lysosomal membrane|cytosol|plasma membrane|intracellular protein transport|vesicle budding from membrane|lipid binding|antigen processing and presentation of exogenous peptide antigen via MHC class II|AP-2 adaptor complex|endocytic vesicle membrane|clathrin-coated endocytic vesicle membrane|receptor internalization|low-density lipoprotein particle rece…	chx04144,chx04721,chx04961,chx05016	Endocytosis|Synaptic vesicle cycle|Endocrine and other factor-regulated calcium reabsorption|Huntington disease
AP2S1	5157	5464	6841	5620	5836	5468	4211	3644	3287	AP2S1	adaptor related protein complex 2 sigma 1 subunit	GO:0005215,GO:0005829,GO:0005886,GO:0006886,GO:0008565,GO:0019886,GO:0030100,GO:0030122,GO:0030666,GO:0030669,GO:0032802,GO:0034383,GO:0036020,GO:0045334,GO:0048013,GO:0048268,GO:0050690,GO:0060071,GO:0061024,GO:0072583	transporter activity|cytosol|plasma membrane|intracellular protein transport|protein transporter activity|antigen processing and presentation of exogenous peptide antigen via MHC class II|regulation of endocytosis|AP-2 adaptor complex|endocytic vesicle membrane|clathrin-coated endocytic vesicle membrane|low-density lipoprotein particle receptor catabolic process|low-density lipoprotein particle c…	chx04144,chx04721,chx04961,chx05016	Endocytosis|Synaptic vesicle cycle|Endocrine and other factor-regulated calcium reabsorption|Huntington disease
AP3B1	1533	1149	1776	2291	2254	2015	2507	2780	2539	AP3B1	adaptor related protein complex 3 beta 1 subunit	GO:0005794,GO:0006622,GO:0007596,GO:0008089,GO:0016182,GO:0019903,GO:0030123,GO:0030131,GO:0030665,GO:0030742,GO:0032438,GO:0048007,GO:0048490,GO:0051138,GO:0098794,GO:1904115	Golgi apparatus|protein targeting to lysosome|blood coagulation|anterograde axonal transport|synaptic vesicle budding from endosome|protein phosphatase binding|AP-3 adaptor complex|clathrin adaptor complex|clathrin-coated vesicle membrane|GTP-dependent protein binding|melanosome organization|antigen processing and presentation, exogenous lipid antigen via MHC class Ib|anterograde synaptic vesicle…	chx04142	Lysosome
AP3B2	0	0	1	2	0	0	1	4	0	Ap3b2	adaptor related protein complex 3 beta 2 subunit	GO:0005802,GO:0006886,GO:0008089,GO:0016192,GO:0030123,GO:0030665,GO:0048490,GO:1904115	trans-Golgi network|intracellular protein transport|anterograde axonal transport|vesicle-mediated transport|AP-3 adaptor complex|clathrin-coated vesicle membrane|anterograde synaptic vesicle transport|axon cytoplasm	chx04142	Lysosome
AP3D1	5097	4352	6190	7189	7480	6926	9660	10463	9066	AP3D1	adaptor related protein complex 3 delta 1 subunit	GO:0000139,GO:0005886,GO:0006623,GO:0006886,GO:0006896,GO:0008089,GO:0010008,GO:0016182,GO:0030123,GO:0035646,GO:0043195,GO:0048007,GO:0048490,GO:0048499,GO:0051138,GO:0061088,GO:0072657,GO:0098794,GO:0098830,GO:0098943,GO:0098978,GO:1904115	Golgi membrane|plasma membrane|protein targeting to vacuole|intracellular protein transport|Golgi to vacuole transport|anterograde axonal transport|endosome membrane|synaptic vesicle budding from endosome|AP-3 adaptor complex|endosome to melanosome transport|terminal bouton|antigen processing and presentation, exogenous lipid antigen via MHC class Ib|anterograde synaptic vesicle transport|synapti…	chx04142	Lysosome
AP3M1	1513	1197	1760	2937	2856	2687	4226	4524	3928	AP3M1	adaptor related protein complex 3 mu 1 subunit	GO:0005764,GO:0005765,GO:0005794,GO:0006622,GO:0008089,GO:0016032,GO:0017137,GO:0030131,GO:0030659,GO:0048490,GO:1904115	lysosome|lysosomal membrane|Golgi apparatus|protein targeting to lysosome|anterograde axonal transport|viral process|Rab GTPase binding|clathrin adaptor complex|cytoplasmic vesicle membrane|anterograde synaptic vesicle transport|axon cytoplasm	chx04142	Lysosome
AP3M2	14	16	30	42	73	71	148	111	135	AP3M2	adaptor related protein complex 3 mu 2 subunit	GO:0005794,GO:0006886,GO:0008089,GO:0030119,GO:0030131,GO:0030659,GO:0048490,GO:1904115	Golgi apparatus|intracellular protein transport|anterograde axonal transport|AP-type membrane coat adaptor complex|clathrin adaptor complex|cytoplasmic vesicle membrane|anterograde synaptic vesicle transport|axon cytoplasm	chx04142	Lysosome
AP3S1	2482	2292	3212	2924	2709	2585	2589	2925	2684	AP3S1	adaptor related protein complex 3 sigma 1 subunit	GO:0005215,GO:0005794,GO:0006886,GO:0008089,GO:0008286,GO:0030119,GO:0030123,GO:0030133,GO:0030659,GO:0043231,GO:0048490,GO:1904115	transporter activity|Golgi apparatus|intracellular protein transport|anterograde axonal transport|insulin receptor signaling pathway|AP-type membrane coat adaptor complex|AP-3 adaptor complex|transport vesicle|cytoplasmic vesicle membrane|intracellular membrane-bounded organelle|anterograde synaptic vesicle transport|axon cytoplasm	chx04142	Lysosome
AP4B1	300	205	318	343	336	328	496	560	416	AP4B1	adaptor related protein complex 4 beta 1 subunit	GO:0005802,GO:0005829,GO:0006605,GO:0008104,GO:0016192,GO:0019898,GO:0030124,GO:0030131,GO:0030276,GO:0031904,GO:0032588	trans-Golgi network|cytosol|protein targeting|protein localization|vesicle-mediated transport|extrinsic component of membrane|AP-4 adaptor complex|clathrin adaptor complex|clathrin binding|endosome lumen|trans-Golgi network membrane	chx04142	Lysosome
AP4E1	49	46	72	131	111	115	258	420	345	AP4E1	adaptor related protein complex 4 epsilon 1 subunit	GO:0006605,GO:0008104,GO:0016192,GO:0030124,GO:0031904,GO:0032588	protein targeting|protein localization|vesicle-mediated transport|AP-4 adaptor complex|endosome lumen|trans-Golgi network membrane	chx04142	Lysosome
AP4M1	221	177	251	327	275	312	324	343	292	AP4M1	adaptor related protein complex 4 mu 1 subunit	GO:0005769,GO:0005802,GO:0005829,GO:0006605,GO:0006622,GO:0006886,GO:0006895,GO:0008104,GO:0019904,GO:0030124,GO:0030131,GO:0090160,GO:1903361	early endosome|trans-Golgi network|cytosol|protein targeting|protein targeting to lysosome|intracellular protein transport|Golgi to endosome transport|protein localization|protein domain specific binding|AP-4 adaptor complex|clathrin adaptor complex|Golgi to lysosome transport|protein localization to basolateral plasma membrane	chx04142	Lysosome
AP4S1	162	176	197	247	238	221	366	359	292	AP4S1	adaptor related protein complex 4 sigma 1 subunit	GO:0005794,GO:0015031,GO:0030124	Golgi apparatus|protein transport|AP-4 adaptor complex	chx04142	Lysosome
AP5B1	702	555	782	1315	1391	1276	1876	1969	1733	AP5B1	adaptor related protein complex 5 beta 1 subunit	GO:0015031,GO:0016197,GO:0030119	protein transport|endosomal transport|AP-type membrane coat adaptor complex
AP5M1	405	301	560	555	523	547	952	1250	1136	AP5M1	adaptor related protein complex 5 mu 1 subunit	GO:0005764,GO:0005765,GO:0005770,GO:0005829,GO:0015031,GO:0016020,GO:0016197,GO:0030119,GO:0031902	lysosome|lysosomal membrane|late endosome|cytosol|protein transport|membrane|endosomal transport|AP-type membrane coat adaptor complex|late endosome membrane
AP5S1	236	307	345	334	360	329	322	339	284	AP5S1	adaptor related protein complex 5 sigma 1 subunit	GO:0000724,GO:0005654,GO:0005764,GO:0005765,GO:0005770,GO:0005829,GO:0015031,GO:0016197,GO:0030119,GO:0031902	double-strand break repair via homologous recombination|nucleoplasm|lysosome|lysosomal membrane|late endosome|cytosol|protein transport|endosomal transport|AP-type membrane coat adaptor complex|late endosome membrane
AP5Z1	663	568	730	1006	1016	999	1262	1214	970	AP5Z1	adaptor related protein complex 5 zeta 1 subunit	GO:0000724,GO:0005634,GO:0005654,GO:0005737,GO:0015031,GO:0016197,GO:0016607,GO:0030119,GO:0044599	double-strand break repair via homologous recombination|nucleus|nucleoplasm|cytoplasm|protein transport|endosomal transport|nuclear speck|AP-type membrane coat adaptor complex|AP-5 adaptor complex
APAF1	242	185	298	323	325	330	619	799	596	APAF1	apoptotic peptidase activating factor 1			chx01524,chx04115,chx04210,chx04215,chx05010,chx05012,chx05014,chx05016,chx05134,chx05152,chx05160,chx05161,chx05162,chx05164,chx05168,chx05169,chx05200,chx05222	Platinum drug resistance|p53 signaling pathway|Apoptosis|Apoptosis - multiple species|Alzheimer disease|Parkinson disease|Amyotrophic lateral sclerosis (ALS)|Huntington disease|Legionellosis|Tuberculosis|Hepatitis C|Hepatitis B|Measles|Influenza A|Herpes simplex virus 1 infection|Epstein-Barr virus infection|Pathways in cancer|Small cell lung cancer
APBA1	6	6	5	6	4	4	13	12	20	APBA1	amyloid beta precursor protein binding family A member 1	GO:0001540,GO:0001701,GO:0005634,GO:0005737,GO:0005794,GO:0005829,GO:0005886,GO:0006886,GO:0007155,GO:0007268,GO:0007269,GO:0007399,GO:0007626,GO:0008021,GO:0008088,GO:0010468,GO:0014047,GO:0014051,GO:0035264,GO:0043197,GO:0045202,GO:0048471,GO:0048787,GO:0065003,GO:0098685,GO:0098978,GO:2000300	amyloid-beta binding|in utero embryonic development|nucleus|cytoplasm|Golgi apparatus|cytosol|plasma membrane|intracellular protein transport|cell adhesion|chemical synaptic transmission|neurotransmitter secretion|nervous system development|locomotory behavior|synaptic vesicle|axo-dendritic transport|regulation of gene expression|glutamate secretion|gamma-aminobutyric acid secretion|multicellular…
APBA3	1005	1007	1278	1079	1101	940	1639	1590	1321	APBA3	amyloid beta precursor protein binding family A member 3	GO:0001540,GO:0001701,GO:0004857,GO:0005737,GO:0005886,GO:0007268,GO:0010468,GO:0015031,GO:0019899,GO:0043086,GO:0043197,GO:0045202,GO:0048471	amyloid-beta binding|in utero embryonic development|enzyme inhibitor activity|cytoplasm|plasma membrane|chemical synaptic transmission|regulation of gene expression|protein transport|enzyme binding|negative regulation of catalytic activity|dendritic spine|synapse|perinuclear region of cytoplasm
APBB1	120	91	145	274	275	261	411	437	353	APBB1	amyloid beta precursor protein binding family B member 1	GO:0000122,GO:0001540,GO:0003682,GO:0005634,GO:0005654,GO:0005737,GO:0005886,GO:0006302,GO:0006355,GO:0006915,GO:0006974,GO:0007050,GO:0007165,GO:0007409,GO:0008134,GO:0010039,GO:0010976,GO:0016607,GO:0030027,GO:0030308,GO:0030426,GO:0032991,GO:0042393,GO:0042734,GO:0043025,GO:0043065,GO:0043197,GO:0043967,GO:0044304,GO:0044877,GO:0045202,GO:0045211,GO:0045739,GO:0045893,GO:0045944,GO:0048156,GO:…	negative regulation of transcription by RNA polymerase II|amyloid-beta binding|chromatin binding|nucleus|nucleoplasm|cytoplasm|plasma membrane|double-strand break repair|regulation of transcription, DNA-templated|apoptotic process|cellular response to DNA damage stimulus|cell cycle arrest|signal transduction|axonogenesis|transcription factor binding|response to iron ion|positive regulation of neu…	chx05010	Alzheimer disease
APBB1IP	7	6	12	4	5	3	1	1	1	APBB1IP	amyloid beta precursor protein binding family B member 1 interacting protein	GO:0002291,GO:0005829,GO:0005856,GO:0005886,GO:0005925,GO:0007165,GO:0030027,GO:0042101,GO:0045785	T cell activation via T cell receptor contact with antigen bound to MHC molecule on antigen presenting cell|cytosol|cytoskeleton|plasma membrane|focal adhesion|signal transduction|lamellipodium|T cell receptor complex|positive regulation of cell adhesion	chx04015,chx04611	Rap1 signaling pathway|Platelet activation
APBB2	797	607	966	1419	1534	1403	2174	2360	2108	APBB2	amyloid beta precursor protein binding family B member 2	GO:0001540,GO:0001764,GO:0005634,GO:0005737,GO:0006355,GO:0007050,GO:0007411,GO:0008134,GO:0016020,GO:0030027,GO:0030198,GO:0030308,GO:0030426,GO:0035556,GO:0043065,GO:0043066,GO:0045202	amyloid-beta binding|neuron migration|nucleus|cytoplasm|regulation of transcription, DNA-templated|cell cycle arrest|axon guidance|transcription factor binding|membrane|lamellipodium|extracellular matrix organization|negative regulation of cell growth|growth cone|intracellular signal transduction|positive regulation of apoptotic process|negative regulation of apoptotic process|synapse
APBB3	96	104	110	138	122	116	335	343	344	APBB3	amyloid beta precursor protein binding family B member 3	GO:0001540,GO:0005634,GO:0005737,GO:0005829,GO:0006355,GO:0008134,GO:0015629	amyloid-beta binding|nucleus|cytoplasm|cytosol|regulation of transcription, DNA-templated|transcription factor binding|actin cytoskeleton
APC	224	152	253	410	407	344	868	1048	996	APC	APC, WNT signaling pathway regulator			chx04310,chx04390,chx04550,chx04810,chx04934,chx05165,chx05200,chx05206,chx05210,chx05213,chx05217,chx05224,chx05225,chx05226	Wnt signaling pathway|Hippo signaling pathway|Signaling pathways regulating pluripotency of stem cells|Regulation of actin cytoskeleton|Cushing syndrome|Human papillomavirus infection|Pathways in cancer|MicroRNAs in cancer|Colorectal cancer|Endometrial cancer|Basal cell carcinoma|Breast cancer|Hepatocellular carcinoma|Gastric cancer
APC2	68	39	86	98	118	75	210	254	253	APC2	APC2, WNT signaling pathway regulator	GO:0000226,GO:0001708,GO:0005737,GO:0005794,GO:0005829,GO:0005874,GO:0005884,GO:0007026,GO:0007389,GO:0008013,GO:0008017,GO:0015630,GO:0016055,GO:0016342,GO:0016477,GO:0030496,GO:0030877,GO:0031258,GO:0045171,GO:0045295,GO:0045595,GO:0045732,GO:0048471,GO:0090090,GO:0090630,GO:0098794	microtubule cytoskeleton organization|cell fate specification|cytoplasm|Golgi apparatus|cytosol|microtubule|actin filament|negative regulation of microtubule depolymerization|pattern specification process|beta-catenin binding|microtubule binding|microtubule cytoskeleton|Wnt signaling pathway|catenin complex|cell migration|midbody|beta-catenin destruction complex|lamellipodium membrane|intercellul…	chx04310,chx04390,chx04550,chx04810,chx04934,chx05165,chx05200,chx05206,chx05210,chx05213,chx05217,chx05224,chx05225,chx05226	Wnt signaling pathway|Hippo signaling pathway|Signaling pathways regulating pluripotency of stem cells|Regulation of actin cytoskeleton|Cushing syndrome|Human papillomavirus infection|Pathways in cancer|MicroRNAs in cancer|Colorectal cancer|Endometrial cancer|Basal cell carcinoma|Breast cancer|Hepatocellular carcinoma|Gastric cancer
APCDD1	80	64	62	101	136	103	126	125	118	APCDD1	APC down-regulated 1	GO:0001942,GO:0005887,GO:0016055,GO:0017147,GO:0030178,GO:0042802,GO:0043615	hair follicle development|integral component of plasma membrane|Wnt signaling pathway|Wnt-protein binding|negative regulation of Wnt signaling pathway|identical protein binding|astrocyte cell migration
APCDD1L	0	0	0	0	0	1	0	0	0	APCDD1L	APC down-regulated 1 like	GO:0016021	integral component of membrane
APEH	775	698	907	1131	1104	1060	1413	1511	1213	APEH	acylaminoacyl-peptide hydrolase	GO:0004252,GO:0005829,GO:0008242,GO:0031965,GO:0042802,GO:0050435	serine-type endopeptidase activity|cytosol|omega peptidase activity|nuclear membrane|identical protein binding|amyloid-beta metabolic process
APEX1	1735	1579	2009	2262	2124	1938	2140	2117	1827	APEX1	apurinic/apyrimidinic endodeoxyribonuclease 1	GO:0003677,GO:0003684,GO:0003713,GO:0003723,GO:0003906,GO:0004528,GO:0005634,GO:0005654,GO:0005730,GO:0005737,GO:0005739,GO:0005783,GO:0006281,GO:0006284,GO:0006310,GO:0008081,GO:0008311,GO:0008408,GO:0016491,GO:0016607,GO:0016890,GO:0031490,GO:0042981,GO:0043488,GO:0046872,GO:0048471,GO:0080111,GO:0140078	DNA binding|damaged DNA binding|transcription coactivator activity|RNA binding|DNA-(apurinic or apyrimidinic site) endonuclease activity|phosphodiesterase I activity|nucleus|nucleoplasm|nucleolus|cytoplasm|mitochondrion|endoplasmic reticulum|DNA repair|base-excision repair|DNA recombination|phosphoric diester hydrolase activity|double-stranded DNA 3'-5' exodeoxyribonuclease activity|3'-5' exonucl…	chx03410	Base excision repair
APEX2	131	96	117	153	162	154	189	209	196	APEX2	apurinic/apyrimidinic endodeoxyribonuclease 2	GO:0003677,GO:0003906,GO:0004519,GO:0004528,GO:0005634,GO:0005739,GO:0006284,GO:0006310,GO:0007049,GO:0008270,GO:0008311,GO:0140078	DNA binding|DNA-(apurinic or apyrimidinic site) endonuclease activity|endonuclease activity|phosphodiesterase I activity|nucleus|mitochondrion|base-excision repair|DNA recombination|cell cycle|zinc ion binding|double-stranded DNA 3'-5' exodeoxyribonuclease activity|class I DNA-(apurinic or apyrimidinic site) endonuclease activity	chx03410	Base excision repair
APH1A	1210	1212	1557	1890	1790	1755	3097	3018	2680	Aph1a	aph-1 homolog A, gamma-secretase subunit	GO:0001656,GO:0004175,GO:0005739,GO:0005783,GO:0005789,GO:0005794,GO:0005886,GO:0005887,GO:0006509,GO:0007219,GO:0007220,GO:0008233,GO:0016021,GO:0016485,GO:0031293,GO:0032580,GO:0034205,GO:0042982,GO:0042987,GO:0043085,GO:0070765,GO:0099056	metanephros development|endopeptidase activity|mitochondrion|endoplasmic reticulum|endoplasmic reticulum membrane|Golgi apparatus|plasma membrane|integral component of plasma membrane|membrane protein ectodomain proteolysis|Notch signaling pathway|Notch receptor processing|peptidase activity|integral component of membrane|protein processing|membrane protein intracellular domain proteolysis|Golgi …	chx04330,chx05010	Notch signaling pathway|Alzheimer disease
APH1B	43	32	62	144	123	146	323	309	260	APH1B	aph-1 homolog B, gamma-secretase subunit	GO:0007219,GO:0008233,GO:0016021,GO:0016485,GO:0030133,GO:0043085	Notch signaling pathway|peptidase activity|integral component of membrane|protein processing|transport vesicle|positive regulation of catalytic activity	chx04330,chx05010	Notch signaling pathway|Alzheimer disease
API5	2330	1791	2614	3303	2970	2983	3558	4526	4052	API5	apoptosis inhibitor 5
APIP	514	497	642	977	1008	790	706	776	611	APIP	APAF1 interacting protein	GO:0005737,GO:0006915,GO:0008270,GO:0019284,GO:0019509,GO:0042802,GO:0043066,GO:0046570,GO:0051289,GO:0070269,GO:0070372	cytoplasm|apoptotic process|zinc ion binding|L-methionine salvage from S-adenosylmethionine|L-methionine salvage from methylthioadenosine|identical protein binding|negative regulation of apoptotic process|methylthioribulose 1-phosphate dehydratase activity|protein homotetramerization|pyroptosis|regulation of ERK1 and ERK2 cascade	chx00270	Cysteine and methionine metabolism
APLF	54	32	58	84	90	67	124	119	123	APLF	aprataxin and PNKP like factor	GO:0000012,GO:0000166,GO:0003906,GO:0004520,GO:0005634,GO:0005829,GO:0006302,GO:0006974,GO:0008408,GO:0035861,GO:0046872,GO:0140078	single strand break repair|nucleotide binding|DNA-(apurinic or apyrimidinic site) endonuclease activity|endodeoxyribonuclease activity|nucleus|cytosol|double-strand break repair|cellular response to DNA damage stimulus|3'-5' exonuclease activity|site of double-strand break|metal ion binding|class I DNA-(apurinic or apyrimidinic site) endonuclease activity
APLN	44	59	88	2	5	2	8	14	8	APLN	apelin	GO:0001525,GO:0005179,GO:0005576,GO:0005615,GO:0007369,GO:0010629,GO:0031704,GO:0040037,GO:0042756,GO:0045776,GO:0045823,GO:0060183,GO:0060976,GO:1902895,GO:1904022,GO:1904706,GO:1905564	angiogenesis|hormone activity|extracellular region|extracellular space|gastrulation|negative regulation of gene expression|apelin receptor binding|negative regulation of fibroblast growth factor receptor signaling pathway|drinking behavior|negative regulation of blood pressure|positive regulation of heart contraction|apelin receptor signaling pathway|coronary vasculature development|positive regu…	chx04080,chx04371	Neuroactive ligand-receptor interaction|Apelin signaling pathway
APLNR	0	0	0	0	1	0	0	1	0	APLNR	apelin receptor	GO:0001570,GO:0004930,GO:0005886,GO:0007186,GO:0007369,GO:0007507,GO:0007512,GO:0016021,GO:0043951,GO:0045766,GO:0051281,GO:0060976,GO:1903589,GO:1904325	vasculogenesis|G protein-coupled receptor activity|plasma membrane|G protein-coupled receptor signaling pathway|gastrulation|heart development|adult heart development|integral component of membrane|negative regulation of cAMP-mediated signaling|positive regulation of angiogenesis|positive regulation of release of sequestered calcium ion into cytosol|coronary vasculature development|positive regul…	chx04080,chx04371	Neuroactive ligand-receptor interaction|Apelin signaling pathway
APLP1	572	556	747	678	704	596	1381	1291	1194	APLP1	amyloid beta precursor like protein 1	GO:0005604,GO:0005886,GO:0006897,GO:0006915,GO:0007155,GO:0007399,GO:0008201,GO:0009887,GO:0016021,GO:0031694,GO:0031695,GO:0031696,GO:0042802,GO:0046914,GO:0048471,GO:0071874,GO:0106072	basement membrane|plasma membrane|endocytosis|apoptotic process|cell adhesion|nervous system development|heparin binding|animal organ morphogenesis|integral component of membrane|alpha-2A adrenergic receptor binding|alpha-2B adrenergic receptor binding|alpha-2C adrenergic receptor binding|identical protein binding|transition metal ion binding|perinuclear region of cytoplasm|cellular response to n…
APLP2	15063	12588	17356	30295	29821	28347	51855	53374	47063	Aplp2	amyloid beta precursor like protein 2	GO:0004867,GO:0008201,GO:0016021,GO:0046914	serine-type endopeptidase inhibitor activity|heparin binding|integral component of membrane|transition metal ion binding
APMAP	1467	1287	1719	1785	1792	1657	2439	2614	2281	APMAP	adipocyte plasma membrane associated protein	GO:0004064,GO:0005783,GO:0009058,GO:0009986,GO:0016020,GO:0016021,GO:0016844	arylesterase activity|endoplasmic reticulum|biosynthetic process|cell surface|membrane|integral component of membrane|strictosidine synthase activity
APOA1	92	115	121	153	104	97	91	50	85	APOA1	apolipoprotein A1	GO:0006869,GO:0008203,GO:0008289,GO:0034364,GO:0042157	lipid transport|cholesterol metabolic process|lipid binding|high-density lipoprotein particle|lipoprotein metabolic process	chx03320,chx04975,chx04977,chx04979,chx05143	PPAR signaling pathway|Fat digestion and absorption|Vitamin digestion and absorption|Cholesterol metabolism|African trypanosomiasis
APOA2	0	1	0	4	2	0	0	2	1	APOA2	apolipoprotein A2	GO:0002740,GO:0006656,GO:0008035,GO:0008203,GO:0009395,GO:0009749,GO:0010873,GO:0010903,GO:0015485,GO:0017127,GO:0017129,GO:0018158,GO:0018206,GO:0030300,GO:0030301,GO:0031072,GO:0031210,GO:0031647,GO:0033344,GO:0033700,GO:0034190,GO:0034361,GO:0034366,GO:0034370,GO:0034374,GO:0034375,GO:0034380,GO:0034384,GO:0042157,GO:0042627,GO:0042632,GO:0042742,GO:0042803,GO:0043691,GO:0045416,GO:0046340,GO:…	negative regulation of cytokine secretion involved in immune response|phosphatidylcholine biosynthetic process|high-density lipoprotein particle binding|cholesterol metabolic process|phospholipid catabolic process|response to glucose|positive regulation of cholesterol esterification|negative regulation of very-low-density lipoprotein particle remodeling|cholesterol binding|cholesterol transporter…	chx03320,chx04979	PPAR signaling pathway|Cholesterol metabolism
APOA4	1	0	2	1	0	0	0	0	0	APOA4	apolipoprotein A4	GO:0005543,GO:0006695,GO:0010873,GO:0010898,GO:0015485,GO:0017127,GO:0019433,GO:0030300,GO:0031210,GO:0032374,GO:0033344,GO:0033700,GO:0034364,GO:0034372,GO:0034380,GO:0042157,GO:0042627,GO:0042632,GO:0043691,GO:0045723,GO:0046470,GO:0046889,GO:0051006,GO:0060228,GO:0070328	phospholipid binding|cholesterol biosynthetic process|positive regulation of cholesterol esterification|positive regulation of triglyceride catabolic process|cholesterol binding|cholesterol transporter activity|triglyceride catabolic process|regulation of intestinal cholesterol absorption|phosphatidylcholine binding|regulation of cholesterol transport|cholesterol efflux|phospholipid efflux|high-d…	chx04975,chx04977,chx04979	Fat digestion and absorption|Vitamin digestion and absorption|Cholesterol metabolism
APOB	0	0	0	0	0	0	1	0	0	APOB	apolipoprotein B			chx04975,chx04977,chx04979	Fat digestion and absorption|Vitamin digestion and absorption|Cholesterol metabolism
APOBEC1	48	45	52	227	237	202	485	630	522	APOBEC1	apolipoprotein B mRNA editing enzyme catalytic subunit 1	GO:0003723,GO:0003729,GO:0004126,GO:0004131,GO:0005634,GO:0005654,GO:0005737,GO:0006396,GO:0006397,GO:0006629,GO:0006641,GO:0006970,GO:0008047,GO:0008270,GO:0010043,GO:0010332,GO:0016554,GO:0016556,GO:0017091,GO:0019904,GO:0032869,GO:0042127,GO:0042158,GO:0042953,GO:0043021,GO:0045471,GO:0048255,GO:0051592,GO:0051607,GO:0070383,GO:0080111,GO:0090209,GO:0090310,GO:0090366	RNA binding|mRNA binding|cytidine deaminase activity|cytosine deaminase activity|nucleus|nucleoplasm|cytoplasm|RNA processing|mRNA processing|lipid metabolic process|triglyceride metabolic process|response to osmotic stress|enzyme activator activity|zinc ion binding|response to zinc ion|response to gamma radiation|cytidine to uridine editing|mRNA modification|AU-rich element binding|protein domai…
APOBEC2	3	1	6	11	3	17	4	20	12	APOBEC2	apolipoprotein B mRNA editing enzyme catalytic subunit 2	GO:0003723,GO:0004126,GO:0005634,GO:0005737,GO:0006397,GO:0008270,GO:0016554,GO:0016556,GO:0042802,GO:0080111	RNA binding|cytidine deaminase activity|nucleus|cytoplasm|mRNA processing|zinc ion binding|cytidine to uridine editing|mRNA modification|identical protein binding|DNA demethylation
APOBR	9	11	8	37	53	22	48	49	37	APOBR	apolipoprotein B receptor	GO:0005886,GO:0006641,GO:0006869,GO:0008203,GO:0016020,GO:0030229,GO:0034361,GO:0034362,GO:0034447,GO:0042627	plasma membrane|triglyceride metabolic process|lipid transport|cholesterol metabolic process|membrane|very-low-density lipoprotein particle receptor activity|very-low-density lipoprotein particle|low-density lipoprotein particle|very-low-density lipoprotein particle clearance|chylomicron
APOC4	0	0	0	0	0	0	2	0	0	APOC4	apolipoprotein C4	GO:0006869,GO:0010890,GO:0034361,GO:0034364,GO:0070328	lipid transport|positive regulation of sequestering of triglyceride|very-low-density lipoprotein particle|high-density lipoprotein particle|triglyceride homeostasis
APOD	91	70	111	28	33	25	32	29	9	APOD	apolipoprotein D	GO:0000302,GO:0005615,GO:0005783,GO:0006006,GO:0006629,GO:0006869,GO:0007420,GO:0007568,GO:0010642,GO:0014012,GO:0015485,GO:0022626,GO:0030425,GO:0042246,GO:0042308,GO:0042493,GO:0043025,GO:0048471,GO:0048662,GO:0048678,GO:0051895,GO:0060588,GO:0071638,GO:1900016,GO:2000098,GO:2000405	response to reactive oxygen species|extracellular space|endoplasmic reticulum|glucose metabolic process|lipid metabolic process|lipid transport|brain development|aging|negative regulation of platelet-derived growth factor receptor signaling pathway|peripheral nervous system axon regeneration|cholesterol binding|cytosolic ribosome|dendrite|tissue regeneration|negative regulation of protein import …
APOE	347	364	533	538	464	503	565	485	462	APOE	apolipoprotein E	GO:0006869,GO:0008201,GO:0008289,GO:0034361,GO:0034364,GO:0042157,GO:0042627	lipid transport|heparin binding|lipid binding|very-low-density lipoprotein particle|high-density lipoprotein particle|lipoprotein metabolic process|chylomicron	chx04979,chx05010	Cholesterol metabolism|Alzheimer disease
APOLD1	3	3	14	10	6	12	10	21	16	APOLD1	apolipoprotein L domain containing 1	GO:0001525,GO:0001666,GO:0005576,GO:0005654,GO:0005829,GO:0005886,GO:0006869,GO:0008289,GO:0016021,GO:0030154,GO:0042118,GO:0042157,GO:0045601	angiogenesis|response to hypoxia|extracellular region|nucleoplasm|cytosol|plasma membrane|lipid transport|lipid binding|integral component of membrane|cell differentiation|endothelial cell activation|lipoprotein metabolic process|regulation of endothelial cell differentiation
APOM	211	203	233	159	169	164	193	194	124	APOM	apolipoprotein M	GO:0006869,GO:0034364	lipid transport|high-density lipoprotein particle
APOO	325	317	350	305	316	224	185	173	194	APOO	apolipoprotein O	GO:0000139,GO:0005576,GO:0005789,GO:0005829,GO:0006869,GO:0031305,GO:0034361,GO:0034362,GO:0034364,GO:0042407,GO:0061617	Golgi membrane|extracellular region|endoplasmic reticulum membrane|cytosol|lipid transport|integral component of mitochondrial inner membrane|very-low-density lipoprotein particle|low-density lipoprotein particle|high-density lipoprotein particle|cristae formation|MICOS complex
APOOL	382	351	489	530	524	510	703	773	568	APOL	apolipoprotein O like	GO:0042407,GO:0061617	cristae formation|MICOS complex
APOPT1	739	679	770	1063	1110	1014	1737	1533	1341	APOPT1	apoptogenic 1, mitochondrial	GO:0005739,GO:0034393,GO:0043280,GO:0090200,GO:0097193	mitochondrion|positive regulation of smooth muscle cell apoptotic process|positive regulation of cysteine-type endopeptidase activity involved in apoptotic process|positive regulation of release of cytochrome c from mitochondria|intrinsic apoptotic signaling pathway
APP	11402	8928	12497	15869	15407	14954	20721	24234	21486	APP	amyloid beta precursor protein	GO:0001967,GO:0002265,GO:0003677,GO:0004867,GO:0005102,GO:0005615,GO:0005641,GO:0005737,GO:0005769,GO:0005790,GO:0005794,GO:0005886,GO:0005905,GO:0005911,GO:0006378,GO:0006417,GO:0006468,GO:0006878,GO:0006897,GO:0006979,GO:0007155,GO:0007176,GO:0007219,GO:0007409,GO:0007617,GO:0007626,GO:0008088,GO:0008201,GO:0008203,GO:0008285,GO:0008344,GO:0008542,GO:0009986,GO:0010629,GO:0010800,GO:0010971,GO:…	suckling behavior|astrocyte activation involved in immune response|DNA binding|serine-type endopeptidase inhibitor activity|signaling receptor binding|extracellular space|nuclear envelope lumen|cytoplasm|early endosome|smooth endoplasmic reticulum|Golgi apparatus|plasma membrane|clathrin-coated pit|cell-cell junction|mRNA polyadenylation|regulation of translation|protein phosphorylation|cellular …	chx04726,chx05010	Serotonergic synapse|Alzheimer disease
APPBP2	4468	3802	5268	5428	5138	5035	5030	5439	4891	APPBP2	amyloid beta precursor protein binding protein 2	GO:0003777,GO:0005634,GO:0005737,GO:0005874,GO:0005875,GO:0006886,GO:0030659,GO:0046907	microtubule motor activity|nucleus|cytoplasm|microtubule|microtubule associated complex|intracellular protein transport|cytoplasmic vesicle membrane|intracellular transport
APPL1	745	699	897	1225	1213	1171	1807	2329	2137	APPL1	adaptor protein, phosphotyrosine interacting with PH domain and leucine zipper 1	GO:0005634,GO:0005769,GO:0005829,GO:0007049,GO:0007165,GO:0008283,GO:0008286,GO:0010008,GO:0012506,GO:0023052,GO:0031901,GO:0042802,GO:0043422,GO:0044877,GO:0046324,GO:0070062,GO:0097192,GO:1903076	nucleus|early endosome|cytosol|cell cycle|signal transduction|cell proliferation|insulin receptor signaling pathway|endosome membrane|vesicle membrane|signaling|early endosome membrane|identical protein binding|protein kinase B binding|protein-containing complex binding|regulation of glucose import|extracellular exosome|extrinsic apoptotic signaling pathway in absence of ligand|regulation of prot…	chx04211,chx05200,chx05210	Longevity regulating pathway|Pathways in cancer|Colorectal cancer
APPL2	515	446	602	576	512	458	1666	1866	1549	APPL2	adaptor protein, phosphotyrosine interacting with PH domain and leucine zipper 2	GO:0005634,GO:0007049,GO:0007165,GO:0008283,GO:0010008,GO:0023052,GO:0031901,GO:0044877,GO:0070062	nucleus|cell cycle|signal transduction|cell proliferation|endosome membrane|signaling|early endosome membrane|protein-containing complex binding|extracellular exosome
APRT	747	877	1037	909	799	842	765	621	598	APRT	adenine phosphoribosyltransferase	GO:0002055,GO:0003999,GO:0005654,GO:0005829,GO:0006166,GO:0006168,GO:0007625,GO:0016208,GO:0044209	adenine binding|adenine phosphoribosyltransferase activity|nucleoplasm|cytosol|purine ribonucleoside salvage|adenine salvage|grooming behavior|AMP binding|AMP salvage	chx00230	Purine metabolism
APTX	365	351	450	550	427	491	607	629	532	APTX	aprataxin	GO:0000012,GO:0003697,GO:0003725,GO:0005634,GO:0005654,GO:0005730,GO:0006302,GO:0030983,GO:0033699,GO:0046872,GO:0120108,GO:1990165	single strand break repair|single-stranded DNA binding|double-stranded RNA binding|nucleus|nucleoplasm|nucleolus|double-strand break repair|mismatched DNA binding|DNA 5'-adenosine monophosphate hydrolase activity|metal ion binding|DNA-3'-diphospho-5'-guanosine diphosphatase|single-strand break-containing DNA binding
AQP1	3	1	3	0	1	6	1	0	1	AQP1	aquaporin 1 (Colton blood group)	GO:0003094,GO:0003097,GO:0005223,GO:0005267,GO:0005372,GO:0005634,GO:0005886,GO:0005901,GO:0005903,GO:0006833,GO:0006884,GO:0008519,GO:0009925,GO:0015168,GO:0015250,GO:0015670,GO:0015696,GO:0015793,GO:0016021,GO:0016323,GO:0016324,GO:0019233,GO:0019725,GO:0019934,GO:0020003,GO:0021670,GO:0022857,GO:0030184,GO:0030185,GO:0030335,GO:0030424,GO:0030950,GO:0031526,GO:0031965,GO:0032127,GO:0033363,GO:…	glomerular filtration|renal water transport|intracellular cGMP-activated cation channel activity|potassium channel activity|water transmembrane transporter activity|nucleus|plasma membrane|caveola|brush border|water transport|cell volume homeostasis|ammonium transmembrane transporter activity|basal plasma membrane|glycerol transmembrane transporter activity|water channel activity|carbon dioxide t…	chx04924,chx04964,chx04976	Renin secretion|Proximal tubule bicarbonate reclamation|Bile secretion
AQP10	9	4	3	1	2	1	5	2	4	AQP10	aquaporin 10	GO:0005886,GO:0006833,GO:0009636,GO:0015250,GO:0015254,GO:0015265,GO:0016021	plasma membrane|water transport|response to toxic substance|water channel activity|glycerol channel activity|urea channel activity|integral component of membrane
AQP11	10	1	3	27	12	28	17	18	17	AQP11	aquaporin 11	GO:0005783,GO:0005829,GO:0005886,GO:0009986,GO:0015250,GO:0016021,GO:0030425,GO:0048388,GO:0051260,GO:0072014	endoplasmic reticulum|cytosol|plasma membrane|cell surface|water channel activity|integral component of membrane|dendrite|endosomal lumen acidification|protein homooligomerization|proximal tubule development
AQP2	0	0	1	0	1	0	0	0	0	AQP2	aquaporin 2	GO:0003097,GO:0005794,GO:0015168,GO:0015250,GO:0016021,GO:0016323,GO:0016324,GO:0030659,GO:0042631,GO:0055037,GO:0070062,GO:0071280,GO:0071288,GO:0072205	renal water transport|Golgi apparatus|glycerol transmembrane transporter activity|water channel activity|integral component of membrane|basolateral plasma membrane|apical plasma membrane|cytoplasmic vesicle membrane|cellular response to water deprivation|recycling endosome|extracellular exosome|cellular response to copper ion|cellular response to mercury ion|metanephric collecting duct development	chx04962	Vasopressin-regulated water reabsorption
AQP3	1800	1586	2168	1726	1999	1710	337	264	270	AQP3	aquaporin 3 (Gill blood group)	GO:0002684,GO:0005634,GO:0005737,GO:0005911,GO:0015254,GO:0015840,GO:0016021,GO:0016323,GO:0032526,GO:0042476,GO:0070295,GO:0071456,GO:0090650	positive regulation of immune system process|nucleus|cytoplasm|cell-cell junction|glycerol channel activity|urea transport|integral component of membrane|basolateral plasma membrane|response to retinoic acid|odontogenesis|renal water absorption|cellular response to hypoxia|cellular response to oxygen-glucose deprivation	chx04962	Vasopressin-regulated water reabsorption
AQP4	0	0	0	0	0	1	0	0	0	AQP4	aquaporin 4	GO:0005737,GO:0009897,GO:0015267,GO:0016021,GO:0016323,GO:0050891,GO:0071346	cytoplasm|external side of plasma membrane|channel activity|integral component of membrane|basolateral plasma membrane|multicellular organismal water homeostasis|cellular response to interferon-gamma	chx04962,chx04976	Vasopressin-regulated water reabsorption|Bile secretion
AQP5	189	159	223	23	35	22	22	15	11	AQP5	aquaporin 5	GO:0015267,GO:0016021,GO:0016324	channel activity|integral component of membrane|apical plasma membrane	chx04970	Salivary secretion
AQP6	1	0	0	0	0	0	0	0	0	Aqp6	aquaporin 6	GO:0005253,GO:0015112,GO:0015706,GO:0016021,GO:0016324,GO:0030658,GO:0042476	anion channel activity|nitrate transmembrane transporter activity|nitrate transport|integral component of membrane|apical plasma membrane|transport vesicle membrane|odontogenesis
AQP7	0	0	0	2	0	0	1	4	1	AQP7	aquaporin 7	GO:0005737,GO:0005886,GO:0005887,GO:0005911,GO:0006091,GO:0006833,GO:0007588,GO:0015250,GO:0015254,GO:0015793	cytoplasm|plasma membrane|integral component of plasma membrane|cell-cell junction|generation of precursor metabolites and energy|water transport|excretion|water channel activity|glycerol channel activity|glycerol transport	chx03320,chx04923	PPAR signaling pathway|Regulation of lipolysis in adipocytes
AQP8	1	2	0	0	2	0	1	1	1	AQP8	aquaporin 8	GO:0005886,GO:0005887,GO:0006833,GO:0015250,GO:0045177,GO:0071320	plasma membrane|integral component of plasma membrane|water transport|water channel activity|apical part of cell|cellular response to cAMP	chx04976	Bile secretion
AQP9	0	0	0	0	0	0	1	0	0	AQP9	aquaporin 9	GO:0005275,GO:0005345,GO:0005350,GO:0005372,GO:0005886,GO:0005887,GO:0006833,GO:0006863,GO:0006955,GO:0006970,GO:0007588,GO:0010033,GO:0015166,GO:0015250,GO:0015254,GO:0015265,GO:0015288,GO:0015722,GO:0015791,GO:0015793,GO:0015837,GO:0015855,GO:0016021,GO:0016323,GO:0030104,GO:0043231,GO:0046689,GO:0046942,GO:0046943,GO:0071320	amine transmembrane transporter activity|purine nucleobase transmembrane transporter activity|pyrimidine nucleobase transmembrane transporter activity|water transmembrane transporter activity|plasma membrane|integral component of plasma membrane|water transport|purine nucleobase transport|immune response|response to osmotic stress|excretion|response to organic substance|polyol transmembrane trans…	chx04976	Bile secretion
AQR	693	449	800	1162	1164	1095	1861	2152	1765	AQR	aquarius intron-binding spliceosomal factor	GO:0000398,GO:0003723,GO:0003729,GO:0004386,GO:0005524,GO:0005634,GO:0005654,GO:0005681,GO:0006283,GO:0016020,GO:0071007,GO:0071013	mRNA splicing, via spliceosome|RNA binding|mRNA binding|helicase activity|ATP binding|nucleus|nucleoplasm|spliceosomal complex|transcription-coupled nucleotide-excision repair|membrane|U2-type catalytic step 2 spliceosome|catalytic step 2 spliceosome	chx03040	Spliceosome
AR	1	0	1	0	0	0	0	0	5	AR	androgen receptor	GO:0000790,GO:0003700,GO:0004879,GO:0004882,GO:0005496,GO:0005497,GO:0005634,GO:0005737,GO:0006351,GO:0008013,GO:0008270,GO:0008284,GO:0030521,GO:0030522,GO:0042327,GO:0043565,GO:0044212,GO:0045720,GO:0045893,GO:0045944,GO:0051092,GO:1903076,GO:2001237	nuclear chromatin|DNA-binding transcription factor activity|nuclear receptor activity|androgen receptor activity|steroid binding|androgen binding|nucleus|cytoplasm|transcription, DNA-templated|beta-catenin binding|zinc ion binding|positive regulation of cell proliferation|androgen receptor signaling pathway|intracellular receptor signaling pathway|positive regulation of phosphorylation|sequence-s…	chx04114,chx05200,chx05215	Oocyte meiosis|Pathways in cancer|Prostate cancer
ARAF	985	826	1154	819	898	949	1397	1430	1194	ARAF	A-Raf proto-oncogene, serine/threonine kinase	GO:0000165,GO:0004674,GO:0005524,GO:0005739,GO:0005829,GO:0020021,GO:0032006,GO:0032434,GO:0046872	MAPK cascade|protein serine/threonine kinase activity|ATP binding|mitochondrion|cytosol|immortalization of host cell|regulation of TOR signaling|regulation of proteasomal ubiquitin-dependent protein catabolic process|metal ion binding	chx01521,chx01522,chx04010,chx04012,chx04068,chx04270,chx04650,chx04720,chx04726,chx04730,chx04810,chx04910,chx04914,chx04928,chx05034,chx05160,chx05161,chx05200,chx05205,chx05210,chx05211,chx05212,chx05213,chx05214,chx05215,chx05218,chx05219,chx05220,chx05221,chx05223,chx05224,chx05225,chx05226	EGFR tyrosine kinase inhibitor resistance|Endocrine resistance|MAPK signaling pathway|ErbB signaling pathway|FoxO signaling pathway|Vascular smooth muscle contraction|Natural killer cell mediated cytotoxicity|Long-term potentiation|Serotonergic synapse|Long-term depression|Regulation of actin cytoskeleton|Insulin signaling pathway|Progesterone-mediated oocyte maturation|Parathyroid hormone synthe…
ARAP1	736	664	854	1017	976	1010	1496	1407	1239	ARAP1	ArfGAP with RhoGAP domain, ankyrin repeat and PH domain 1	GO:0001921,GO:0005096,GO:0005547,GO:0005654,GO:0005794,GO:0005802,GO:0005829,GO:0005886,GO:0007165,GO:0008360,GO:0030037,GO:0031410,GO:0031702,GO:0032580,GO:0043231,GO:0043547,GO:0045742,GO:0046872,GO:0051056,GO:0051270,GO:0051491,GO:0051497	positive regulation of receptor recycling|GTPase activator activity|phosphatidylinositol-3,4,5-trisphosphate binding|nucleoplasm|Golgi apparatus|trans-Golgi network|cytosol|plasma membrane|signal transduction|regulation of cell shape|actin filament reorganization involved in cell cycle|cytoplasmic vesicle|type 1 angiotensin receptor binding|Golgi cisterna membrane|intracellular membrane-bounded o…	chx04144	Endocytosis
ARAP2	1073	827	1256	499	530	542	951	1122	1017	ARAP2	ArfGAP with RhoGAP domain, ankyrin repeat and PH domain 2	GO:0005096,GO:0005547,GO:0005829,GO:0007165,GO:0046872,GO:0051056	GTPase activator activity|phosphatidylinositol-3,4,5-trisphosphate binding|cytosol|signal transduction|metal ion binding|regulation of small GTPase mediated signal transduction	chx04144	Endocytosis
ARAP3	135	108	146	168	183	165	245	206	174	ARAP3	ArfGAP with RhoGAP domain, ankyrin repeat and PH domain 3	GO:0001726,GO:0005096,GO:0005547,GO:0005737,GO:0005829,GO:0005856,GO:0005886,GO:0007010,GO:0007165,GO:0008360,GO:0016192,GO:0030027,GO:0030336,GO:0035024,GO:0043325,GO:0046872,GO:0051056	ruffle|GTPase activator activity|phosphatidylinositol-3,4,5-trisphosphate binding|cytoplasm|cytosol|cytoskeleton|plasma membrane|cytoskeleton organization|signal transduction|regulation of cell shape|vesicle-mediated transport|lamellipodium|negative regulation of cell migration|negative regulation of Rho protein signal transduction|phosphatidylinositol-3,4-bisphosphate binding|metal ion binding|r…	chx04015,chx04024,chx04144	Rap1 signaling pathway|cAMP signaling pathway|Endocytosis
ARC	541	450	676	395	425	343	436	421	368	ARC	activity regulated cytoskeleton associated protein	GO:0001669,GO:0003729,GO:0005737,GO:0005886,GO:0005938,GO:0006897,GO:0007010,GO:0007492,GO:0007612,GO:0007616,GO:0009952,GO:0015629,GO:0016477,GO:0022604,GO:0030054,GO:0031901,GO:0043025,GO:0043197,GO:0045121,GO:0048168,GO:0051028,GO:0051260,GO:0060291,GO:0060997,GO:0061001,GO:0098839,GO:0098845,GO:0098978,GO:0099149,GO:0110077,GO:1900271,GO:1900452,GO:1903561,GO:2000969	acrosomal vesicle|mRNA binding|cytoplasm|plasma membrane|cell cortex|endocytosis|cytoskeleton organization|endoderm development|learning|long-term memory|anterior/posterior pattern specification|actin cytoskeleton|cell migration|regulation of cell morphogenesis|cell junction|early endosome membrane|neuronal cell body|dendritic spine|membrane raft|regulation of neuronal synaptic plasticity|mRNA tr…	chx05031	Amphetamine addiction
ARCN1	9469	7336	10384	10936	10669	10355	10202	10792	9574	ARCN1	archain 1	GO:0000139,GO:0005783,GO:0005829,GO:0006888,GO:0006890,GO:0006891,GO:0008344,GO:0015031,GO:0021691,GO:0030126,GO:0030137,GO:0043473,GO:0051645	Golgi membrane|endoplasmic reticulum|cytosol|ER to Golgi vesicle-mediated transport|retrograde vesicle-mediated transport, Golgi to ER|intra-Golgi vesicle-mediated transport|adult locomotory behavior|protein transport|cerebellar Purkinje cell layer maturation|COPI vesicle coat|COPI-coated vesicle|pigmentation|Golgi localization
AREG	6743	5849	7655	4025	4004	3815	3510	3566	3193	AREG	amphiregulin			chx04010,chx04012,chx04151,chx04390,chx05210	MAPK signaling pathway|ErbB signaling pathway|PI3K-Akt signaling pathway|Hippo signaling pathway|Colorectal cancer
AREL1	652	524	760	1084	1063	996	1800	1955	1629	AREL1	apoptosis resistant E3 ubiquitin protein ligase 1	GO:0000209,GO:0004842,GO:0005737,GO:0005829,GO:0006511,GO:0006915,GO:0016567,GO:0043066,GO:0043161,GO:0045732,GO:0061630	protein polyubiquitination|ubiquitin-protein transferase activity|cytoplasm|cytosol|ubiquitin-dependent protein catabolic process|apoptotic process|protein ubiquitination|negative regulation of apoptotic process|proteasome-mediated ubiquitin-dependent protein catabolic process|positive regulation of protein catabolic process|ubiquitin protein ligase activity
ARF1	27018	24311	31640	27053	26953	25274	19026	18769	16125	ARF1	ADP ribosylation factor 1	GO:0000287,GO:0002090,GO:0005525,GO:0005737,GO:0005794,GO:0005829,GO:0005886,GO:0006878,GO:0006886,GO:0006893,GO:0014069,GO:0016192,GO:0019904,GO:0030017,GO:0030054,GO:0031252,GO:0032991,GO:0034315,GO:0043005,GO:0045211,GO:0046982,GO:0048471,GO:0060292,GO:0097061,GO:0098586,GO:1990386	magnesium ion binding|regulation of receptor internalization|GTP binding|cytoplasm|Golgi apparatus|cytosol|plasma membrane|cellular copper ion homeostasis|intracellular protein transport|Golgi to plasma membrane transport|postsynaptic density|vesicle-mediated transport|protein domain specific binding|sarcomere|cell junction|cell leading edge|protein-containing complex|regulation of Arp2/3 complex…	chx04072,chx04144,chx05134	Phospholipase D signaling pathway|Endocytosis|Legionellosis
ARF3	4076	3923	5095	6309	5967	5830	7071	7252	6198	Arf3	ADP ribosylation factor 3	GO:0005525,GO:0005737,GO:0005794,GO:0005886,GO:0006886,GO:0006893,GO:0016192,GO:0048471	GTP binding|cytoplasm|Golgi apparatus|plasma membrane|intracellular protein transport|Golgi to plasma membrane transport|vesicle-mediated transport|perinuclear region of cytoplasm	chx04144	Endocytosis
ARF4	7776	5401	7911	7077	7153	6722	5477	5668	5176	ARF4	ADP ribosylation factor 4	GO:0005154,GO:0005525,GO:0005737,GO:0005794,GO:0005829,GO:0005886,GO:0006471,GO:0006886,GO:0006890,GO:0006893,GO:0007612,GO:0016192,GO:0016477,GO:0031584,GO:0032587,GO:0043066,GO:0043197,GO:0045176,GO:0045197,GO:0045944,GO:0060996,GO:0061512,GO:0098978,GO:0099175,GO:2000377	epidermal growth factor receptor binding|GTP binding|cytoplasm|Golgi apparatus|cytosol|plasma membrane|protein ADP-ribosylation|intracellular protein transport|retrograde vesicle-mediated transport, Golgi to ER|Golgi to plasma membrane transport|learning|vesicle-mediated transport|cell migration|activation of phospholipase D activity|ruffle membrane|negative regulation of apoptotic process|dendri…
ARF5	694	587	757	956	915	953	1285	1180	1080	Arf5	ADP ribosylation factor 5	GO:0005525,GO:0005737,GO:0005794,GO:0005886,GO:0006886,GO:0006890,GO:0006893,GO:0016192,GO:0048471	GTP binding|cytoplasm|Golgi apparatus|plasma membrane|intracellular protein transport|retrograde vesicle-mediated transport, Golgi to ER|Golgi to plasma membrane transport|vesicle-mediated transport|perinuclear region of cytoplasm	chx04144	Endocytosis
ARF6	8725	8010	10802	9177	8848	8524	7891	8029	7507	ARF6	ADP ribosylation factor 6	GO:0001726,GO:0001889,GO:0003924,GO:0005525,GO:0005737,GO:0005768,GO:0005769,GO:0005829,GO:0005886,GO:0005925,GO:0005938,GO:0006886,GO:0007049,GO:0007155,GO:0016020,GO:0016192,GO:0030139,GO:0030838,GO:0030866,GO:0031527,GO:0031996,GO:0032154,GO:0032456,GO:0033028,GO:0034394,GO:0035020,GO:0036010,GO:0043209,GO:0047485,GO:0048261,GO:0048488,GO:0051301,GO:0051489,GO:0051549,GO:0055038,GO:0060998,GO:…	ruffle|liver development|GTPase activity|GTP binding|cytoplasm|endosome|early endosome|cytosol|plasma membrane|focal adhesion|cell cortex|intracellular protein transport|cell cycle|cell adhesion|membrane|vesicle-mediated transport|endocytic vesicle|positive regulation of actin filament polymerization|cortical actin cytoskeleton organization|filopodium membrane|thioesterase binding|cleavage furrow…	chx04014,chx04072,chx04144,chx04666,chx05135	Ras signaling pathway|Phospholipase D signaling pathway|Endocytosis|Fc gamma R-mediated phagocytosis|Yersinia infection
ARFGAP1	1471	1454	1964	1945	1912	1842	2326	2369	2093	Arfgap1	ADP ribosylation factor GTPase activating protein 1	GO:0000139,GO:0005096,GO:0014069,GO:0015031,GO:0016192,GO:0030100,GO:0032012,GO:0045202,GO:0046872	Golgi membrane|GTPase activator activity|postsynaptic density|protein transport|vesicle-mediated transport|regulation of endocytosis|regulation of ARF protein signal transduction|synapse|metal ion binding	chx04144	Endocytosis
ARFGAP2	1532	1418	1805	1812	1849	1673	2647	2619	2251	ARFGAP2	ADP ribosylation factor GTPase activating protein 2	GO:0000139,GO:0005096,GO:0005793,GO:0005802,GO:0006888,GO:0006890,GO:0015031,GO:0046872,GO:0048205	Golgi membrane|GTPase activator activity|endoplasmic reticulum-Golgi intermediate compartment|trans-Golgi network|ER to Golgi vesicle-mediated transport|retrograde vesicle-mediated transport, Golgi to ER|protein transport|metal ion binding|COPI coating of Golgi vesicle	chx04144	Endocytosis
ARFGAP3	1147	1037	1441	1461	1373	1263	1953	2172	1987	ARFGAP3	ADP ribosylation factor GTPase activating protein 3	GO:0000139,GO:0005096,GO:0005793,GO:0005802,GO:0005829,GO:0006888,GO:0006890,GO:0009306,GO:0046872,GO:0048205	Golgi membrane|GTPase activator activity|endoplasmic reticulum-Golgi intermediate compartment|trans-Golgi network|cytosol|ER to Golgi vesicle-mediated transport|retrograde vesicle-mediated transport, Golgi to ER|protein secretion|metal ion binding|COPI coating of Golgi vesicle	chx04144	Endocytosis
ARFGEF1	1400	1010	1695	2013	1914	1885	3199	3862	3507	ARFGEF1	ADP ribosylation factor guanine nucleotide exchange factor 1	GO:0000139,GO:0005086,GO:0005730,GO:0005802,GO:0005829,GO:0007030,GO:0010256,GO:0015031,GO:0016192,GO:0016363,GO:0030532,GO:0030837,GO:0032012,GO:0034237,GO:0034260,GO:0048471,GO:0090284,GO:0090303,GO:2000114	Golgi membrane|ARF guanyl-nucleotide exchange factor activity|nucleolus|trans-Golgi network|cytosol|Golgi organization|endomembrane system organization|protein transport|vesicle-mediated transport|nuclear matrix|small nuclear ribonucleoprotein complex|negative regulation of actin filament polymerization|regulation of ARF protein signal transduction|protein kinase A regulatory subunit binding|nega…	chx04144	Endocytosis
ARFGEF2	724	527	789	1130	1083	1033	1867	2363	2094	ARFGEF2	ADP ribosylation factor guanine nucleotide exchange factor 2	GO:0000139,GO:0001881,GO:0005085,GO:0005086,GO:0005802,GO:0005815,GO:0005829,GO:0005879,GO:0006887,GO:0006893,GO:0007032,GO:0010256,GO:0015031,GO:0016020,GO:0016192,GO:0017022,GO:0030054,GO:0031410,GO:0032012,GO:0032279,GO:0032280,GO:0032760,GO:0034237,GO:0035556,GO:0043197,GO:0048471,GO:0050811,GO:0055037	Golgi membrane|receptor recycling|guanyl-nucleotide exchange factor activity|ARF guanyl-nucleotide exchange factor activity|trans-Golgi network|microtubule organizing center|cytosol|axonemal microtubule|exocytosis|Golgi to plasma membrane transport|endosome organization|endomembrane system organization|protein transport|membrane|vesicle-mediated transport|myosin binding|cell junction|cytoplasmic …	chx04144	Endocytosis
ARFGEF3	1	1	1	0	2	5	2	9	4	ARFGEF3	ARFGEF family member 3	GO:0005086,GO:0010923,GO:0016021,GO:0030658,GO:0032012	ARF guanyl-nucleotide exchange factor activity|negative regulation of phosphatase activity|integral component of membrane|transport vesicle membrane|regulation of ARF protein signal transduction
ARFIP1	678	546	836	1078	987	1011	1426	1549	1504	ARFIP1	ADP ribosylation factor interacting protein 1	GO:0000139,GO:0005543,GO:0005737,GO:0005829,GO:0006886,GO:0019904,GO:0032588,GO:0050708,GO:0070273	Golgi membrane|phospholipid binding|cytoplasm|cytosol|intracellular protein transport|protein domain specific binding|trans-Golgi network membrane|regulation of protein secretion|phosphatidylinositol-4-phosphate binding
ARFIP2	1298	1193	1675	1645	1655	1612	2323	2265	1912	ARFIP2	ADP ribosylation factor interacting protein 2	GO:0005543,GO:0005737,GO:0006886,GO:0019904,GO:0032588	phospholipid binding|cytoplasm|intracellular protein transport|protein domain specific binding|trans-Golgi network membrane
ARFRP1	2326	2460	3063	3876	3645	3727	4944	4387	3896	ARFRP1	ADP ribosylation factor related protein 1	GO:0005525,GO:0005794,GO:0005802,GO:0005829,GO:0006886,GO:0007369,GO:0016020,GO:0033365,GO:0034067,GO:0042147,GO:0043001	GTP binding|Golgi apparatus|trans-Golgi network|cytosol|intracellular protein transport|gastrulation|membrane|protein localization to organelle|protein localization to Golgi apparatus|retrograde transport, endosome to Golgi|Golgi to plasma membrane protein transport
ARG1	0	1	0	0	0	1	0	0	0	ARG1	arginase 1	GO:0000050,GO:0004053,GO:0005615,GO:0005737,GO:0005829,GO:0019547,GO:0030145,GO:0042832,GO:0046007,GO:0060336,GO:0070965,GO:2000552	urea cycle|arginase activity|extracellular space|cytoplasm|cytosol|arginine catabolic process to ornithine|manganese ion binding|defense response to protozoan|negative regulation of activated T cell proliferation|negative regulation of interferon-gamma-mediated signaling pathway|positive regulation of neutrophil mediated killing of fungus|negative regulation of T-helper 2 cell cytokine production	chx00220,chx00330,chx05146	Arginine biosynthesis|Arginine and proline metabolism|Amoebiasis
ARG2	273	294	351	248	175	196	155	172	150	ARG2	arginase 2	GO:0000050,GO:0002250,GO:0004053,GO:0005737,GO:0005739,GO:0019547,GO:0030145,GO:0045087	urea cycle|adaptive immune response|arginase activity|cytoplasm|mitochondrion|arginine catabolic process to ornithine|manganese ion binding|innate immune response	chx00220,chx00330,chx05146	Arginine biosynthesis|Arginine and proline metabolism|Amoebiasis
ARGLU1	2046	1968	2507	2172	2153	2014	2267	2384	2095		arginine and glutamate rich 1
ARHGAP1	1723	1421	1936	1800	1969	1827	2986	2993	2370	ARHGAP1	Rho GTPase activating protein 1	GO:0005070,GO:0005096,GO:0005737,GO:0005829,GO:0007264,GO:0007266,GO:0010008,GO:0016197,GO:0017124,GO:0017137,GO:0033572,GO:0045296,GO:0048471,GO:0051056,GO:0070062,GO:2001136	SH3/SH2 adaptor activity|GTPase activator activity|cytoplasm|cytosol|small GTPase mediated signal transduction|Rho protein signal transduction|endosome membrane|endosomal transport|SH3 domain binding|Rab GTPase binding|transferrin transport|cadherin binding|perinuclear region of cytoplasm|regulation of small GTPase mediated signal transduction|extracellular exosome|negative regulation of endocyti…
ARHGAP10	1833	1900	2427	1943	1954	1857	2540	2558	2202	ARHGAP10	Rho GTPase activating protein 10	GO:0005096,GO:0005829,GO:0005886,GO:0007010,GO:0007165,GO:0043066,GO:0048471	GTPase activator activity|cytosol|plasma membrane|cytoskeleton organization|signal transduction|negative regulation of apoptotic process|perinuclear region of cytoplasm	chx05100	Bacterial invasion of epithelial cells
ARHGAP11A	106	88	101	115	117	89	160	223	239	ARHGAP11A	Rho GTPase activating protein 11A	GO:0005096,GO:0005829,GO:0007165,GO:0051056	GTPase activator activity|cytosol|signal transduction|regulation of small GTPase mediated signal transduction
ARHGAP12	621	473	673	840	829	778	1075	1287	1081	ARHGAP12	Rho GTPase activating protein 12	GO:0001891,GO:0002011,GO:0005096,GO:0005737,GO:0005829,GO:0006911,GO:0007015,GO:0007165,GO:0043087,GO:0051056,GO:0051058	phagocytic cup|morphogenesis of an epithelial sheet|GTPase activator activity|cytoplasm|cytosol|phagocytosis, engulfment|actin filament organization|signal transduction|regulation of GTPase activity|regulation of small GTPase mediated signal transduction|negative regulation of small GTPase mediated signal transduction
ARHGAP15	0	0	1	0	0	0	0	0	0	ARHGAP15	Rho GTPase activating protein 15	GO:0005096,GO:0005737,GO:0007165,GO:0008360,GO:0016020,GO:0043087	GTPase activator activity|cytoplasm|signal transduction|regulation of cell shape|membrane|regulation of GTPase activity
ARHGAP17	1324	1085	1532	1492	1438	1319	2515	2788	2139	ARHGAP17	Rho GTPase activating protein 17	GO:0005096,GO:0005622,GO:0005634,GO:0005737,GO:0005829,GO:0005886,GO:0005923,GO:0007015,GO:0007165,GO:0017124,GO:0017156,GO:0032956,GO:0048365,GO:0051056	GTPase activator activity|intracellular|nucleus|cytoplasm|cytosol|plasma membrane|bicellular tight junction|actin filament organization|signal transduction|SH3 domain binding|calcium ion regulated exocytosis|regulation of actin cytoskeleton organization|Rac GTPase binding|regulation of small GTPase mediated signal transduction	chx04530	Tight junction
ARHGAP18	95	47	128	261	188	205	367	389	361	ARHGAP18	Rho GTPase activating protein 18	GO:0005096,GO:0005737,GO:0005829,GO:0005886,GO:0007264,GO:0008360,GO:0016607,GO:0030833,GO:0032956,GO:0045296,GO:0051056,GO:2000145	GTPase activator activity|cytoplasm|cytosol|plasma membrane|small GTPase mediated signal transduction|regulation of cell shape|nuclear speck|regulation of actin filament polymerization|regulation of actin cytoskeleton organization|cadherin binding|regulation of small GTPase mediated signal transduction|regulation of cell motility
ARHGAP19	47	39	68	26	32	32	63	42	53	ARHGAP19	Rho GTPase activating protein 19	GO:0005096,GO:0005634,GO:0005737,GO:0005829,GO:0005886,GO:0007165,GO:0043231,GO:0051056	GTPase activator activity|nucleus|cytoplasm|cytosol|plasma membrane|signal transduction|intracellular membrane-bounded organelle|regulation of small GTPase mediated signal transduction
ARHGAP21	4199	3189	4677	4585	4450	4058	7085	8944	7369	ARHGAP21	Rho GTPase activating protein 21	GO:0000139,GO:0005096,GO:0005794,GO:0005829,GO:0005886,GO:0007030,GO:0007165,GO:0015629,GO:0030054,GO:0030659,GO:0051056,GO:0051683,GO:0051684,GO:0072384	Golgi membrane|GTPase activator activity|Golgi apparatus|cytosol|plasma membrane|Golgi organization|signal transduction|actin cytoskeleton|cell junction|cytoplasmic vesicle membrane|regulation of small GTPase mediated signal transduction|establishment of Golgi localization|maintenance of Golgi location|organelle transport along microtubule
ARHGAP22	68	67	110	150	119	110	135	102	100	ARHGAP22	Rho GTPase activating protein 22	GO:0001525,GO:0005096,GO:0005634,GO:0005829,GO:0005925,GO:0007165,GO:0030154,GO:0051056,GO:0098978,GO:0099175	angiogenesis|GTPase activator activity|nucleus|cytosol|focal adhesion|signal transduction|cell differentiation|regulation of small GTPase mediated signal transduction|glutamatergic synapse|regulation of postsynapse organization
ARHGAP23	2696	2242	3137	2439	2215	2161	2340	2576	2021	ARHGAP23	Rho GTPase activating protein 23	GO:0005096,GO:0005829,GO:0007165,GO:0051056,GO:0070062	GTPase activator activity|cytosol|signal transduction|regulation of small GTPase mediated signal transduction|extracellular exosome
ARHGAP24	10	4	4	4	10	9	17	22	15	ARHGAP24	Rho GTPase activating protein 24	GO:0001525,GO:0005096,GO:0005829,GO:0005856,GO:0005925,GO:0007165,GO:0030154,GO:0042995,GO:0051056	angiogenesis|GTPase activator activity|cytosol|cytoskeleton|focal adhesion|signal transduction|cell differentiation|cell projection|regulation of small GTPase mediated signal transduction
ARHGAP25	8	7	13	1	0	2	4	7	5	ARHGAP25	Rho GTPase activating protein 25	GO:0001891,GO:0005096,GO:0005829,GO:0006911,GO:0007015,GO:0007165,GO:0051056,GO:0051058	phagocytic cup|GTPase activator activity|cytosol|phagocytosis, engulfment|actin filament organization|signal transduction|regulation of small GTPase mediated signal transduction|negative regulation of small GTPase mediated signal transduction
ARHGAP26	38	29	28	73	42	59	121	214	131	ARHGAP26	Rho GTPase activating protein 26
ARHGAP27	2635	2346	3155	3983	3838	3651	5034	5230	4374	Arhgap27	Rho GTPase activating protein 27	GO:0005096,GO:0005622,GO:0005634,GO:0005654,GO:0005737,GO:0005768,GO:0005829,GO:0006898,GO:0007165,GO:0016020,GO:0017124,GO:0043087,GO:0043547	GTPase activator activity|intracellular|nucleus|nucleoplasm|cytoplasm|endosome|cytosol|receptor-mediated endocytosis|signal transduction|membrane|SH3 domain binding|regulation of GTPase activity|positive regulation of GTPase activity
ARHGAP28	87	89	190	91	94	65	177	197	235	ARHGAP28	Rho GTPase activating protein 28	GO:0005096,GO:0005737,GO:0005829,GO:0007165,GO:0030833,GO:0032956,GO:0051056,GO:0051497,GO:1904425	GTPase activator activity|cytoplasm|cytosol|signal transduction|regulation of actin filament polymerization|regulation of actin cytoskeleton organization|regulation of small GTPase mediated signal transduction|negative regulation of stress fiber assembly|negative regulation of GTP binding
ARHGAP29	3289	2564	3576	4547	4246	4030	10127	11751	10613	ARHGAP29	Rho GTPase activating protein 29	GO:0005096,GO:0005737,GO:0030165,GO:0032991,GO:0035556,GO:0046872	GTPase activator activity|cytoplasm|PDZ domain binding|protein-containing complex|intracellular signal transduction|metal ion binding
ARHGAP30	988	883	1169	1301	1298	1083	1590	1789	1516	ARHGAP30	Rho GTPase activating protein 30	GO:0005096,GO:0005829,GO:0007264,GO:0031410,GO:0043231,GO:0051056	GTPase activator activity|cytosol|small GTPase mediated signal transduction|cytoplasmic vesicle|intracellular membrane-bounded organelle|regulation of small GTPase mediated signal transduction
ARHGAP31	354	304	394	797	744	755	1359	1690	1351	ARHGAP31	Rho GTPase activating protein 31	GO:0005096,GO:0005829,GO:0005925,GO:0007264,GO:0017124,GO:0030027,GO:0051056	GTPase activator activity|cytosol|focal adhesion|small GTPase mediated signal transduction|SH3 domain binding|lamellipodium|regulation of small GTPase mediated signal transduction
ARHGAP32	813	525	882	654	706	631	1360	1697	1422	ARHGAP32	Rho GTPase activating protein 32	GO:0000139,GO:0001650,GO:0005096,GO:0005654,GO:0005789,GO:0005794,GO:0005829,GO:0005938,GO:0007264,GO:0010008,GO:0014069,GO:0015629,GO:0030054,GO:0035091,GO:0043197,GO:0045211,GO:0051056	Golgi membrane|fibrillar center|GTPase activator activity|nucleoplasm|endoplasmic reticulum membrane|Golgi apparatus|cytosol|cell cortex|small GTPase mediated signal transduction|endosome membrane|postsynaptic density|actin cytoskeleton|cell junction|phosphatidylinositol binding|dendritic spine|postsynaptic membrane|regulation of small GTPase mediated signal transduction
ARHGAP33	12	5	20	8	8	7	13	6	18	ARHGAP33	Rho GTPase activating protein 33	GO:0005096,GO:0005737,GO:0005829,GO:0005886,GO:0007264,GO:0009636,GO:0015031,GO:0019901,GO:0032991,GO:0035091,GO:0043197,GO:0051056,GO:0061001	GTPase activator activity|cytoplasm|cytosol|plasma membrane|small GTPase mediated signal transduction|response to toxic substance|protein transport|protein kinase binding|protein-containing complex|phosphatidylinositol binding|dendritic spine|regulation of small GTPase mediated signal transduction|regulation of dendritic spine morphogenesis
ARHGAP35	3873	2896	4368	5077	5114	4794	8299	9542	8397	ARHGAP35	Rho GTPase activating protein 35	GO:0003677,GO:0003924,GO:0005096,GO:0005525,GO:0005543,GO:0005634,GO:0005737,GO:0005886,GO:0007165,GO:0007411,GO:0007413,GO:0008064,GO:0010976,GO:0016477,GO:0021955,GO:0030879,GO:0030950,GO:0031668,GO:0032956,GO:0036064,GO:0042478,GO:0043547,GO:0044319,GO:0045724,GO:0045892,GO:0050770,GO:0097485	DNA binding|GTPase activity|GTPase activator activity|GTP binding|phospholipid binding|nucleus|cytoplasm|plasma membrane|signal transduction|axon guidance|axonal fasciculation|regulation of actin polymerization or depolymerization|positive regulation of neuron projection development|cell migration|central nervous system neuron axonogenesis|mammary gland development|establishment or maintenance of…	chx04510,chx04611,chx04670,chx04810	Focal adhesion|Platelet activation|Leukocyte transendothelial migration|Regulation of actin cytoskeleton
ARHGAP36	0	0	0	0	0	0	0	0	1	ARHGAP36	Rho GTPase activating protein 36	GO:0005096,GO:0007165	GTPase activator activity|signal transduction
ARHGAP39	143	173	175	323	344	333	577	585	539	Arhgap39	Rho GTPase activating protein 39	GO:0005096,GO:0005634,GO:0005737,GO:0005856,GO:0007165,GO:0098794,GO:0098978,GO:0099173	GTPase activator activity|nucleus|cytoplasm|cytoskeleton|signal transduction|postsynapse|glutamatergic synapse|postsynapse organization
ARHGAP4	32	17	20	24	24	32	70	69	48	ARHGAP4	Rho GTPase activating protein 4	GO:0005070,GO:0005096,GO:0005737,GO:0005794,GO:0005829,GO:0005874,GO:0007010,GO:0007266,GO:0010764,GO:0030336,GO:0030426,GO:0030517,GO:0042802,GO:0048365,GO:0051056	SH3/SH2 adaptor activity|GTPase activator activity|cytoplasm|Golgi apparatus|cytosol|microtubule|cytoskeleton organization|Rho protein signal transduction|negative regulation of fibroblast migration|negative regulation of cell migration|growth cone|negative regulation of axon extension|identical protein binding|Rac GTPase binding|regulation of small GTPase mediated signal transduction
ARHGAP42	45	43	51	54	60	52	107	157	101	ARHGAP42	Rho GTPase activating protein 42	GO:0003085,GO:0005096,GO:0007165,GO:0035024,GO:0090630,GO:1904694	negative regulation of systemic arterial blood pressure|GTPase activator activity|signal transduction|negative regulation of Rho protein signal transduction|activation of GTPase activity|negative regulation of vascular smooth muscle contraction
ARHGAP44	7	13	9	9	11	16	38	50	36	Arhgap44	Rho GTPase activating protein 44	GO:0005096,GO:0005543,GO:0005622,GO:0007165,GO:0014069,GO:0030054,GO:0031256,GO:0032956,GO:0035021,GO:0043087,GO:0043197,GO:0048365,GO:0048786,GO:0055037,GO:0061001,GO:0098886,GO:0098887,GO:0098978,GO:0099010,GO:0099152	GTPase activator activity|phospholipid binding|intracellular|signal transduction|postsynaptic density|cell junction|leading edge membrane|regulation of actin cytoskeleton organization|negative regulation of Rac protein signal transduction|regulation of GTPase activity|dendritic spine|Rac GTPase binding|presynaptic active zone|recycling endosome|regulation of dendritic spine morphogenesis|modifica…
ARHGAP45	65	32	40	17	21	28	23	35	33	ARHGAP45	Rho GTPase activating protein 45	GO:0005096,GO:0005576,GO:0005829,GO:0016020,GO:0032587,GO:0034774,GO:0035556,GO:0035578,GO:0043312,GO:0046872,GO:0051056	GTPase activator activity|extracellular region|cytosol|membrane|ruffle membrane|secretory granule lumen|intracellular signal transduction|azurophil granule lumen|neutrophil degranulation|metal ion binding|regulation of small GTPase mediated signal transduction
ARHGAP5	607	452	789	1222	918	1080	1866	2514	2397	ARHGAP5	Rho GTPase activating protein 5	GO:0003924,GO:0005096,GO:0005525,GO:0005737,GO:0005783,GO:0005829,GO:0005886,GO:0007155,GO:0007266,GO:0030879,GO:0042169,GO:0051056	GTPase activity|GTPase activator activity|GTP binding|cytoplasm|endoplasmic reticulum|cytosol|plasma membrane|cell adhesion|Rho protein signal transduction|mammary gland development|SH2 domain binding|regulation of small GTPase mediated signal transduction	chx04510,chx04670	Focal adhesion|Leukocyte transendothelial migration
ARHGAP6	2	0	1	0	0	0	1	0	1	Arhgap6	Rho GTPase activating protein 6	GO:0005096,GO:0005737,GO:0007015,GO:0007165,GO:0007202,GO:0010518,GO:0015629,GO:0016004,GO:0017124,GO:0043087,GO:0043274,GO:0043547,GO:0048041,GO:0051497,GO:0051895	GTPase activator activity|cytoplasm|actin filament organization|signal transduction|activation of phospholipase C activity|positive regulation of phospholipase activity|actin cytoskeleton|phospholipase activator activity|SH3 domain binding|regulation of GTPase activity|phospholipase binding|positive regulation of GTPase activity|focal adhesion assembly|negative regulation of stress fiber assembly…
ARHGAP8	274	308	421	344	468	431	440	408	349	ARHGAP8	Rho GTPase activating protein 8	GO:0005096,GO:0005829,GO:0007165,GO:0051056,GO:0070374	GTPase activator activity|cytosol|signal transduction|regulation of small GTPase mediated signal transduction|positive regulation of ERK1 and ERK2 cascade
ARHGAP9	9	0	4	8	8	10	18	13	7	ARHGAP9	Rho GTPase activating protein 9	GO:0005096,GO:0005547,GO:0005576,GO:0005737,GO:0005829,GO:0007165,GO:0034774,GO:0043087,GO:0043312,GO:0051056	GTPase activator activity|phosphatidylinositol-3,4,5-trisphosphate binding|extracellular region|cytoplasm|cytosol|signal transduction|secretory granule lumen|regulation of GTPase activity|neutrophil degranulation|regulation of small GTPase mediated signal transduction
ARHGDIA	9052	8375	10846	13836	14055	13400	14239	14722	12262	ARHGDIA	Rho GDP dissociation inhibitor alpha	GO:0001772,GO:0005094,GO:0005096,GO:0005634,GO:0005829,GO:0007266,GO:0016020,GO:0032880,GO:0048365,GO:0071526	immunological synapse|Rho GDP-dissociation inhibitor activity|GTPase activator activity|nucleus|cytosol|Rho protein signal transduction|membrane|regulation of protein localization|Rac GTPase binding|semaphorin-plexin signaling pathway	chx04722,chx04962	Neurotrophin signaling pathway|Vasopressin-regulated water reabsorption
ARHGDIB	3	3	4	8	2	11	1	0	6	ARHGDIB	Rho GDP dissociation inhibitor beta	GO:0003924,GO:0005094,GO:0005096,GO:0005829,GO:0007266,GO:0016020,GO:0035023,GO:0048365,GO:1901164,GO:2000249	GTPase activity|Rho GDP-dissociation inhibitor activity|GTPase activator activity|cytosol|Rho protein signal transduction|membrane|regulation of Rho protein signal transduction|Rac GTPase binding|negative regulation of trophoblast cell migration|regulation of actin cytoskeleton reorganization	chx04722,chx04962	Neurotrophin signaling pathway|Vasopressin-regulated water reabsorption
ARHGDIG	200	223	252	255	237	241	95	86	96	ARHGDIG	Rho GDP dissociation inhibitor gamma	GO:0005094,GO:0005096,GO:0005829,GO:0007266,GO:0016020,GO:0048365	Rho GDP-dissociation inhibitor activity|GTPase activator activity|cytosol|Rho protein signal transduction|membrane|Rac GTPase binding	chx04722,chx04962	Neurotrophin signaling pathway|Vasopressin-regulated water reabsorption
ARHGEF1	1404	1121	1610	2255	2278	2085	3297	3529	3114	ARHGEF1	Rho guanine nucleotide exchange factor 1	GO:0001664,GO:0003723,GO:0005085,GO:0005089,GO:0005096,GO:0005737,GO:0005829,GO:0005886,GO:0007186,GO:0007266,GO:0008283,GO:0035023,GO:0043065,GO:0051056	G protein-coupled receptor binding|RNA binding|guanyl-nucleotide exchange factor activity|Rho guanyl-nucleotide exchange factor activity|GTPase activator activity|cytoplasm|cytosol|plasma membrane|G protein-coupled receptor signaling pathway|Rho protein signal transduction|cell proliferation|regulation of Rho protein signal transduction|positive regulation of apoptotic process|regulation of small…	chx04270,chx04611,chx04810,chx04928,chx05135,chx05163,chx05200,chx05205	Vascular smooth muscle contraction|Platelet activation|Regulation of actin cytoskeleton|Parathyroid hormone synthesis, secretion and action|Yersinia infection|Human cytomegalovirus infection|Pathways in cancer|Proteoglycans in cancer
ARHGEF10	11	7	13	13	12	10	21	10	12	ARHGEF10	Rho guanine nucleotide exchange factor 10	GO:0005085,GO:0005089,GO:0005813,GO:0005829,GO:0019894,GO:0022011,GO:0030036,GO:0035023,GO:0051298,GO:0051496,GO:0090307,GO:0090630	guanyl-nucleotide exchange factor activity|Rho guanyl-nucleotide exchange factor activity|centrosome|cytosol|kinesin binding|myelination in peripheral nervous system|actin cytoskeleton organization|regulation of Rho protein signal transduction|centrosome duplication|positive regulation of stress fiber assembly|mitotic spindle assembly|activation of GTPase activity
ARHGEF11	144	115	202	433	518	436	981	1211	896	ARHGEF11	Rho guanine nucleotide exchange factor 11	GO:0001558,GO:0001664,GO:0005085,GO:0005089,GO:0005096,GO:0005737,GO:0005829,GO:0006941,GO:0007186,GO:0007266,GO:0016020,GO:0030010,GO:0030036,GO:0035023,GO:0043065,GO:0045893,GO:0051056	regulation of cell growth|G protein-coupled receptor binding|guanyl-nucleotide exchange factor activity|Rho guanyl-nucleotide exchange factor activity|GTPase activator activity|cytoplasm|cytosol|striated muscle contraction|G protein-coupled receptor signaling pathway|Rho protein signal transduction|membrane|establishment of cell polarity|actin cytoskeleton organization|regulation of Rho protein s…	chx04270,chx04928,chx05163,chx05200	Vascular smooth muscle contraction|Parathyroid hormone synthesis, secretion and action|Human cytomegalovirus infection|Pathways in cancer
ARHGEF12	606	487	696	969	892	969	1908	2240	2102	ARHGEF12	Rho guanine nucleotide exchange factor 12			chx04270,chx04360,chx04611,chx04625,chx04810,chx05135,chx05152,chx05163,chx05200,chx05205	Vascular smooth muscle contraction|Axon guidance|Platelet activation|C-type lectin receptor signaling pathway|Regulation of actin cytoskeleton|Yersinia infection|Tuberculosis|Human cytomegalovirus infection|Pathways in cancer|Proteoglycans in cancer
ARHGEF15	0	1	0	0	1	0	0	0	0	ARHGEF15	Rho guanine nucleotide exchange factor 15	GO:0005089,GO:0005096,GO:0005737,GO:0030425,GO:0035023,GO:0050790,GO:0051496,GO:0061299,GO:2000297	Rho guanyl-nucleotide exchange factor activity|GTPase activator activity|cytoplasm|dendrite|regulation of Rho protein signal transduction|regulation of catalytic activity|positive regulation of stress fiber assembly|retina vasculature morphogenesis in camera-type eye|negative regulation of synapse maturation
ARHGEF16	411	363	472	694	686	685	658	724	569	ARHGEF16	Rho guanine nucleotide exchange factor 16	GO:0005085,GO:0005089,GO:0005829,GO:0007186,GO:0017048,GO:0030165,GO:0030971,GO:0035023,GO:0043065,GO:0045296,GO:0051056,GO:0060326,GO:0090630,GO:1903078	guanyl-nucleotide exchange factor activity|Rho guanyl-nucleotide exchange factor activity|cytosol|G protein-coupled receptor signaling pathway|Rho GTPase binding|PDZ domain binding|receptor tyrosine kinase binding|regulation of Rho protein signal transduction|positive regulation of apoptotic process|cadherin binding|regulation of small GTPase mediated signal transduction|cell chemotaxis|activatio…
ARHGEF17	79	75	102	172	139	113	356	390	350	ARHGEF17	Rho guanine nucleotide exchange factor 17
ARHGEF19	3	6	15	14	14	7	46	41	34	ARHGEF19	Rho guanine nucleotide exchange factor 19	GO:0005085,GO:0005089,GO:0005096,GO:0005829,GO:0007186,GO:0032956,GO:0035023,GO:0042060,GO:0043065,GO:0051056,GO:0060071	guanyl-nucleotide exchange factor activity|Rho guanyl-nucleotide exchange factor activity|GTPase activator activity|cytosol|G protein-coupled receptor signaling pathway|regulation of actin cytoskeleton organization|regulation of Rho protein signal transduction|wound healing|positive regulation of apoptotic process|regulation of small GTPase mediated signal transduction|Wnt signaling pathway, plan…
ARHGEF2	617	496	743	1268	1152	1254	1554	1602	1514	ARHGEF2	Rho/Rac guanine nucleotide exchange factor 2			chx04530,chx05418	Tight junction|Fluid shear stress and atherosclerosis
ARHGEF25	5	6	4	13	7	8	36	29	26	ARHGEF25	Rho guanine nucleotide exchange factor 25	GO:0005089,GO:0005829,GO:0005886,GO:0007186,GO:0030016,GO:0030017,GO:0035023	Rho guanyl-nucleotide exchange factor activity|cytosol|plasma membrane|G protein-coupled receptor signaling pathway|myofibril|sarcomere|regulation of Rho protein signal transduction
ARHGEF26	55	47	55	37	55	53	99	115	116	ARHGEF26	Rho guanine nucleotide exchange factor 26	GO:0001726,GO:0001886,GO:0005085,GO:0005089,GO:0005829,GO:0007186,GO:0035023,GO:0043065,GO:0051056,GO:0097178	ruffle|endothelial cell morphogenesis|guanyl-nucleotide exchange factor activity|Rho guanyl-nucleotide exchange factor activity|cytosol|G protein-coupled receptor signaling pathway|regulation of Rho protein signal transduction|positive regulation of apoptotic process|regulation of small GTPase mediated signal transduction|ruffle assembly	chx05100	Bacterial invasion of epithelial cells
ARHGEF28	1649	1247	1845	2089	2154	2012	4785	5214	4636	ARHGEF28	Rho guanine nucleotide exchange factor 28	GO:0003723,GO:0005085,GO:0005089,GO:0005829,GO:0005886,GO:0030154,GO:0035023,GO:0035556,GO:0046872,GO:0048013	RNA binding|guanyl-nucleotide exchange factor activity|Rho guanyl-nucleotide exchange factor activity|cytosol|plasma membrane|cell differentiation|regulation of Rho protein signal transduction|intracellular signal transduction|metal ion binding|ephrin receptor signaling pathway	chx05135	Yersinia infection
ARHGEF3	87	78	74	36	20	24	82	59	61	ARHGEF3	Rho guanine nucleotide exchange factor 3	GO:0005085,GO:0005089,GO:0005622,GO:0005829,GO:0007186,GO:0007266,GO:0035023,GO:0043065,GO:0051056	guanyl-nucleotide exchange factor activity|Rho guanyl-nucleotide exchange factor activity|intracellular|cytosol|G protein-coupled receptor signaling pathway|Rho protein signal transduction|regulation of Rho protein signal transduction|positive regulation of apoptotic process|regulation of small GTPase mediated signal transduction
ARHGEF33	1	0	0	0	2	0	0	0	0	ARHGEF33	Rho guanine nucleotide exchange factor 33	GO:0005089,GO:0035023	Rho guanyl-nucleotide exchange factor activity|regulation of Rho protein signal transduction
ARHGEF37	2040	1625	2289	2363	2245	2244	4543	4855	4264	ARHGEF37	Rho guanine nucleotide exchange factor 37	GO:0005089,GO:0005737,GO:0035023	Rho guanyl-nucleotide exchange factor activity|cytoplasm|regulation of Rho protein signal transduction
ARHGEF38	0	0	0	1	0	0	0	0	0	ARHGEF38	Rho guanine nucleotide exchange factor 38	GO:0005089,GO:0005737,GO:0035023	Rho guanyl-nucleotide exchange factor activity|cytoplasm|regulation of Rho protein signal transduction
ARHGEF39	182	174	251	153	160	149	253	237	193	ARHGEF39	Rho guanine nucleotide exchange factor 39	GO:0005089,GO:0005886,GO:0030335,GO:0035023	Rho guanyl-nucleotide exchange factor activity|plasma membrane|positive regulation of cell migration|regulation of Rho protein signal transduction
ARHGEF4	428	291	456	396	419	386	649	609	573	ARHGEF4	Rho guanine nucleotide exchange factor 4	GO:0005085,GO:0005089,GO:0005829,GO:0007186,GO:0019904,GO:0030032,GO:0030676,GO:0032587,GO:0035023,GO:0035556,GO:0043065,GO:0046847,GO:0051056	guanyl-nucleotide exchange factor activity|Rho guanyl-nucleotide exchange factor activity|cytosol|G protein-coupled receptor signaling pathway|protein domain specific binding|lamellipodium assembly|Rac guanyl-nucleotide exchange factor activity|ruffle membrane|regulation of Rho protein signal transduction|intracellular signal transduction|positive regulation of apoptotic process|filopodium assemb…	chx04810	Regulation of actin cytoskeleton
ARHGEF40	223	189	264	564	580	577	1334	1382	1260	ARHGEF40	Rho guanine nucleotide exchange factor 40	GO:0005089,GO:0005737,GO:0035023	Rho guanyl-nucleotide exchange factor activity|cytoplasm|regulation of Rho protein signal transduction
ARHGEF5	6560	5658	7716	9817	10095	9047	14980	15340	12917	ARHGEF5	Rho guanine nucleotide exchange factor 5	GO:0002102,GO:0002408,GO:0005085,GO:0005089,GO:0005525,GO:0005634,GO:0005654,GO:0005737,GO:0005829,GO:0005886,GO:0007186,GO:0008289,GO:0030036,GO:0030054,GO:0032956,GO:0035023,GO:0035556,GO:0042995,GO:0043065,GO:0043087,GO:0043507,GO:0043547,GO:0051056,GO:0051091,GO:0051493,GO:0051496,GO:0071803,GO:0071944,GO:1904591	podosome|myeloid dendritic cell chemotaxis|guanyl-nucleotide exchange factor activity|Rho guanyl-nucleotide exchange factor activity|GTP binding|nucleus|nucleoplasm|cytoplasm|cytosol|plasma membrane|G protein-coupled receptor signaling pathway|lipid binding|actin cytoskeleton organization|cell junction|regulation of actin cytoskeleton organization|regulation of Rho protein signal transduction|int…
ARHGEF6	25	8	29	27	15	14	32	25	24	ARHGEF6	Rac/Cdc42 guanine nucleotide exchange factor 6	GO:0005085,GO:0005089,GO:0005096,GO:0005829,GO:0006915,GO:0007186,GO:0007254,GO:0030027,GO:0030032,GO:0035023,GO:0043065,GO:0051056	guanyl-nucleotide exchange factor activity|Rho guanyl-nucleotide exchange factor activity|GTPase activator activity|cytosol|apoptotic process|G protein-coupled receptor signaling pathway|JNK cascade|lamellipodium|lamellipodium assembly|regulation of Rho protein signal transduction|positive regulation of apoptotic process|regulation of small GTPase mediated signal transduction	chx04810,chx05212	Regulation of actin cytoskeleton|Pancreatic cancer
ARHGEF7	2692	2342	2981	3645	3805	3352	5053	5194	4368	ARHGEF7	Rho guanine nucleotide exchange factor 7	GO:0000322,GO:0001726,GO:0002244,GO:0005085,GO:0005089,GO:0005829,GO:0005886,GO:0005925,GO:0005938,GO:0007030,GO:0007165,GO:0007186,GO:0007399,GO:0010763,GO:0019901,GO:0030027,GO:0030032,GO:0032092,GO:0032991,GO:0035023,GO:0035556,GO:0042059,GO:0043005,GO:0043025,GO:0043065,GO:0043547,GO:0048013,GO:0048041,GO:0051056,GO:0060124,GO:1900026,GO:1904424,GO:2000394	storage vacuole|ruffle|hematopoietic progenitor cell differentiation|guanyl-nucleotide exchange factor activity|Rho guanyl-nucleotide exchange factor activity|cytosol|plasma membrane|focal adhesion|cell cortex|Golgi organization|signal transduction|G protein-coupled receptor signaling pathway|nervous system development|positive regulation of fibroblast migration|protein kinase binding|lamellipodi…	chx04810,chx05135	Regulation of actin cytoskeleton|Yersinia infection
ARHGEF9	0	0	1	0	0	0	0	0	0	Arhgef9	Cdc42 guanine nucleotide exchange factor 9	GO:0005089,GO:0005938,GO:0014069,GO:0030054,GO:0035023,GO:0043113,GO:0045211,GO:0098690,GO:0098982,GO:0099572	Rho guanyl-nucleotide exchange factor activity|cell cortex|postsynaptic density|cell junction|regulation of Rho protein signal transduction|receptor clustering|postsynaptic membrane|glycinergic synapse|GABA-ergic synapse|postsynaptic specialization
ARID1A	1510	1149	1485	1772	1855	1827	2604	3098	2394	ARID1A	AT-rich interaction domain 1A	GO:0000122,GO:0000790,GO:0000981,GO:0001704,GO:0001843,GO:0003205,GO:0003408,GO:0003677,GO:0003713,GO:0005634,GO:0005654,GO:0006337,GO:0006338,GO:0006344,GO:0006357,GO:0007566,GO:0016514,GO:0016922,GO:0019827,GO:0030520,GO:0030521,GO:0030900,GO:0031491,GO:0042766,GO:0042921,GO:0043044,GO:0045893,GO:0048096,GO:0055007,GO:0060674,GO:0071564,GO:0071565,GO:1901998	negative regulation of transcription by RNA polymerase II|nuclear chromatin|DNA-binding transcription factor activity, RNA polymerase II-specific|formation of primary germ layer|neural tube closure|cardiac chamber development|optic cup formation involved in camera-type eye development|DNA binding|transcription coactivator activity|nucleus|nucleoplasm|nucleosome disassembly|chromatin remodeling|ma…	chx04714,chx05225	Thermogenesis|Hepatocellular carcinoma
ARID1B	903	652	924	900	871	819	1160	1275	1104	Arid1b	AT-rich interaction domain 1B	GO:0003677,GO:0005634,GO:0005654,GO:0005737,GO:0005829,GO:0005886,GO:0006338,GO:0007270,GO:0016514,GO:0060996,GO:0071565,GO:0097026	DNA binding|nucleus|nucleoplasm|cytoplasm|cytosol|plasma membrane|chromatin remodeling|neuron-neuron synaptic transmission|SWI/SNF complex|dendritic spine development|nBAF complex|dendritic cell dendrite assembly	chx04714,chx05225	Thermogenesis|Hepatocellular carcinoma
ARID2	228	182	251	430	415	397	550	664	589	ARID2	AT-rich interaction domain 2	GO:0000981,GO:0003007,GO:0003677,GO:0005654,GO:0005886,GO:0006337,GO:0008285,GO:0030336,GO:0042592,GO:0046872,GO:0048568,GO:0060038,GO:0060982	DNA-binding transcription factor activity, RNA polymerase II-specific|heart morphogenesis|DNA binding|nucleoplasm|plasma membrane|nucleosome disassembly|negative regulation of cell proliferation|negative regulation of cell migration|homeostatic process|metal ion binding|embryonic organ development|cardiac muscle cell proliferation|coronary artery morphogenesis	chx05225	Hepatocellular carcinoma
ARID3A	63	36	53	35	49	52	100	102	99	ARID3A	AT-rich interaction domain 3A	GO:0000977,GO:0000981,GO:0001228,GO:0003682,GO:0005634,GO:0005654,GO:0005829,GO:0006977,GO:0042803,GO:0043231,GO:0045121	RNA polymerase II regulatory region sequence-specific DNA binding|DNA-binding transcription factor activity, RNA polymerase II-specific|DNA-binding transcription activator activity, RNA polymerase II-specific|chromatin binding|nucleus|nucleoplasm|cytosol|DNA damage response, signal transduction by p53 class mediator resulting in cell cycle arrest|protein homodimerization activity|intracellular me…
ARID3B	414	390	488	474	445	449	278	271	227	ARID3B	AT-rich interaction domain 3B	GO:0000977,GO:0000978,GO:0000980,GO:0000981,GO:0001077,GO:0001205,GO:0001228,GO:0003677,GO:0005634,GO:0005654	RNA polymerase II regulatory region sequence-specific DNA binding|RNA polymerase II proximal promoter sequence-specific DNA binding|RNA polymerase II distal enhancer sequence-specific DNA binding|DNA-binding transcription factor activity, RNA polymerase II-specific|proximal promoter DNA-binding transcription activator activity, RNA polymerase II-specific|distal enhancer DNA-binding transcription …
ARID3C	2	0	0	2	0	0	0	0	0	Arid3c	AT-rich interaction domain 3C	GO:0000977,GO:0001228,GO:0003682,GO:0005634,GO:0005737,GO:0045121,GO:0045944	RNA polymerase II regulatory region sequence-specific DNA binding|DNA-binding transcription activator activity, RNA polymerase II-specific|chromatin binding|nucleus|cytoplasm|membrane raft|positive regulation of transcription by RNA polymerase II
ARID4A	820	637	960	1201	1149	986	1122	1308	1429	ARID4A	AT-rich interaction domain 4A	GO:0000981,GO:0003677,GO:0003700,GO:0004407,GO:0005634,GO:0005654,GO:0005829,GO:0005886,GO:0006349,GO:0006357,GO:0006366,GO:0007283,GO:0017053,GO:0034773,GO:0036124,GO:0044212,GO:0045892,GO:0045944,GO:0048821,GO:0080182,GO:0097368	DNA-binding transcription factor activity, RNA polymerase II-specific|DNA binding|DNA-binding transcription factor activity|histone deacetylase activity|nucleus|nucleoplasm|cytosol|plasma membrane|regulation of gene expression by genetic imprinting|regulation of transcription by RNA polymerase II|transcription by RNA polymerase II|spermatogenesis|transcriptional repressor complex|histone H4-K20 t…
ARID4B	1140	914	1286	1637	1386	1462	1354	1709	1567	ARID4B	AT-rich interaction domain 4B	GO:0000981,GO:0004407,GO:0005634,GO:0005654,GO:0005737,GO:0006349,GO:0006357,GO:0007283,GO:0034773,GO:0036124,GO:0044212,GO:0045944,GO:0097368	DNA-binding transcription factor activity, RNA polymerase II-specific|histone deacetylase activity|nucleus|nucleoplasm|cytoplasm|regulation of gene expression by genetic imprinting|regulation of transcription by RNA polymerase II|spermatogenesis|histone H4-K20 trimethylation|histone H3-K9 trimethylation|transcription regulatory region DNA binding|positive regulation of transcription by RNA polyme…
ARID5A	60	63	66	73	106	77	139	166	97	ARID5A	AT-rich interaction domain 5A	GO:0003723,GO:0005634,GO:0006357,GO:0044212,GO:0045087	RNA binding|nucleus|regulation of transcription by RNA polymerase II|transcription regulatory region DNA binding|innate immune response
ARID5B	2597	1883	3117	1429	1337	1312	1300	1603	1504	ARID5B	AT-rich interaction domain 5B	GO:0003713,GO:0005634,GO:0006357,GO:0044212,GO:0051091,GO:0060612	transcription coactivator activity|nucleus|regulation of transcription by RNA polymerase II|transcription regulatory region DNA binding|positive regulation of DNA-binding transcription factor activity|adipose tissue development
ARIH1	2534	2092	3155	2913	2654	2636	2857	3370	2912	ARIH1	ariadne RBR E3 ubiquitin protein ligase 1	GO:0000151,GO:0000209,GO:0004842,GO:0005737,GO:0005829,GO:0006511,GO:0008270,GO:0015030,GO:0016567,GO:0016604,GO:0019787,GO:0031624,GO:0031625,GO:0032436,GO:0061630,GO:0097413	ubiquitin ligase complex|protein polyubiquitination|ubiquitin-protein transferase activity|cytoplasm|cytosol|ubiquitin-dependent protein catabolic process|zinc ion binding|Cajal body|protein ubiquitination|nuclear body|ubiquitin-like protein transferase activity|ubiquitin conjugating enzyme binding|ubiquitin protein ligase binding|positive regulation of proteasomal ubiquitin-dependent protein cat…
ARIH2	2380	1951	2831	3478	3556	3313	3180	3463	2984	ARIH2	ariadne RBR E3 ubiquitin protein ligase 2	GO:0000151,GO:0000209,GO:0004842,GO:0005634,GO:0005654,GO:0005737,GO:0006511,GO:0007275,GO:0008270,GO:0016567,GO:0031624,GO:0032436,GO:0048588,GO:0061630,GO:0070534,GO:0070936,GO:0071425,GO:1903955	ubiquitin ligase complex|protein polyubiquitination|ubiquitin-protein transferase activity|nucleus|nucleoplasm|cytoplasm|ubiquitin-dependent protein catabolic process|multicellular organism development|zinc ion binding|protein ubiquitination|ubiquitin conjugating enzyme binding|positive regulation of proteasomal ubiquitin-dependent protein catabolic process|developmental cell growth|ubiquitin pro…
ARIH2OS	103	87	115	150	150	119	175	223	178	ARIH2OS	ariadne homolog 2 opposite strand	GO:0016021	integral component of membrane
ARL1	2522	2258	3012	3051	2897	2919	3631	3820	3384	ARL1	ADP ribosylation factor like GTPase 1	GO:0000139,GO:0003924,GO:0005525,GO:0005737,GO:0005794,GO:0005802,GO:0005829,GO:0006886,GO:0007030,GO:0008047,GO:0009404,GO:0016192,GO:0019904,GO:0031584,GO:0034067,GO:0042147,GO:0046872	Golgi membrane|GTPase activity|GTP binding|cytoplasm|Golgi apparatus|trans-Golgi network|cytosol|intracellular protein transport|Golgi organization|enzyme activator activity|toxin metabolic process|vesicle-mediated transport|protein domain specific binding|activation of phospholipase D activity|protein localization to Golgi apparatus|retrograde transport, endosome to Golgi|metal ion binding
ARL10	28	33	36	109	136	110	373	327	323	ARL10	ADP ribosylation factor like GTPase 10	GO:0005525,GO:0005622	GTP binding|intracellular
ARL11	0	1	0	0	0	2	1	0	1	ARL11	ADP ribosylation factor like GTPase 11	GO:0002244,GO:0005525,GO:0005737,GO:0005886,GO:0006886,GO:0016192	hematopoietic progenitor cell differentiation|GTP binding|cytoplasm|plasma membrane|intracellular protein transport|vesicle-mediated transport
ARL13B	19	29	31	54	28	39	101	123	95	ARL13B	ADP ribosylation factor like GTPase 13B	GO:0001947,GO:0005525,GO:0005929,GO:0005930,GO:0007224,GO:0009953,GO:0010226,GO:0021532,GO:0021830,GO:0021943,GO:0031514,GO:0060170,GO:0060271,GO:0070986,GO:0097500,GO:0097730,GO:1905515	heart looping|GTP binding|cilium|axoneme|smoothened signaling pathway|dorsal/ventral pattern formation|response to lithium ion|neural tube patterning|interneuron migration from the subpallium to the cortex|formation of radial glial scaffolds|motile cilium|ciliary membrane|cilium assembly|left/right axis specification|receptor localization to non-motile cilium|non-motile cilium|non-motile cilium a…
ARL14	0	1	0	0	0	0	0	0	0	ARL14	ADP ribosylation factor like GTPase 14	GO:0005525,GO:0005737,GO:0005886,GO:0006886,GO:0016192,GO:0031410	GTP binding|cytoplasm|plasma membrane|intracellular protein transport|vesicle-mediated transport|cytoplasmic vesicle
ARL14EP	3732	3528	4512	3863	3540	3594	2041	1974	1802	ARL14EP	ADP ribosylation factor like GTPase 14 effector protein	GO:0005730,GO:0005829,GO:0005886,GO:0005925,GO:0043231	nucleolus|cytosol|plasma membrane|focal adhesion|intracellular membrane-bounded organelle
ARL14EPL	2	1	4	1	0	1	0	0	0	ARL14EPL	ADP ribosylation factor like GTPase 14 effector protein like
ARL15	12	15	33	24	37	22	26	46	68	ARL15	ADP ribosylation factor like GTPase 15	GO:0005525,GO:0005622,GO:0070062	GTP binding|intracellular|extracellular exosome
ARL16	27	27	36	71	68	71	209	271	201	ARL16	ADP ribosylation factor like GTPase 16	GO:0005525,GO:0005622	GTP binding|intracellular
ARL2	591	504	735	766	805	687	546	515	438	ARL2	ADP ribosylation factor like GTPase 2	GO:0003924,GO:0005525,GO:0005634,GO:0005737,GO:0005739,GO:0005758,GO:0005813,GO:0007098,GO:0010811,GO:0016328,GO:0019003,GO:0031116,GO:0034260,GO:0034333,GO:0051457,GO:0070830	GTPase activity|GTP binding|nucleus|cytoplasm|mitochondrion|mitochondrial intermembrane space|centrosome|centrosome cycle|positive regulation of cell-substrate adhesion|lateral plasma membrane|GDP binding|positive regulation of microtubule polymerization|negative regulation of GTPase activity|adherens junction assembly|maintenance of protein location in nucleus|bicellular tight junction assembly
ARL2BP	1409	1222	1796	2490	2302	2472	2888	2893	2545	ARL2BP	ADP ribosylation factor like GTPase 2 binding protein	GO:0003713,GO:0005634,GO:0005739,GO:0005758,GO:0005813,GO:0005819,GO:0005929,GO:0030496,GO:0042531,GO:0051457	transcription coactivator activity|nucleus|mitochondrion|mitochondrial intermembrane space|centrosome|spindle|cilium|midbody|positive regulation of tyrosine phosphorylation of STAT protein|maintenance of protein location in nucleus
ARL3	1657	1555	1872	1791	1766	1842	1466	1426	1276	ARL3	ADP ribosylation factor like GTPase 3	GO:0000139,GO:0000281,GO:0001822,GO:0003924,GO:0005525,GO:0005634,GO:0005794,GO:0005813,GO:0005876,GO:0005881,GO:0005929,GO:0007264,GO:0008017,GO:0015031,GO:0015630,GO:0019003,GO:0030496,GO:0032391,GO:0042461,GO:0046872,GO:0060271	Golgi membrane|mitotic cytokinesis|kidney development|GTPase activity|GTP binding|nucleus|Golgi apparatus|centrosome|spindle microtubule|cytoplasmic microtubule|cilium|small GTPase mediated signal transduction|microtubule binding|protein transport|microtubule cytoskeleton|GDP binding|midbody|photoreceptor connecting cilium|photoreceptor cell development|metal ion binding|cilium assembly
ARL4A	1475	1456	1701	949	945	936	637	610	527	Arl4a	ADP ribosylation factor like GTPase 4A	GO:0003924,GO:0005525,GO:0005634,GO:0005654,GO:0005730,GO:0005737,GO:0005829,GO:0005886,GO:0006886,GO:0016192,GO:0050873	GTPase activity|GTP binding|nucleus|nucleoplasm|nucleolus|cytoplasm|cytosol|plasma membrane|intracellular protein transport|vesicle-mediated transport|brown fat cell differentiation
ARL4C	1194	1158	1506	2474	2273	2181	4793	4851	4383	Arl4c	ADP ribosylation factor like GTPase 4C	GO:0005525,GO:0005737,GO:0005829,GO:0005886,GO:0006886,GO:0016192,GO:0030175,GO:0032456,GO:0043014	GTP binding|cytoplasm|cytosol|plasma membrane|intracellular protein transport|vesicle-mediated transport|filopodium|endocytic recycling|alpha-tubulin binding
ARL4D	158	126	199	150	104	131	141	136	116	ARL4D	ADP ribosylation factor like GTPase 4D	GO:0005525,GO:0005730,GO:0005737,GO:0005886,GO:0006886,GO:0016192	GTP binding|nucleolus|cytoplasm|plasma membrane|intracellular protein transport|vesicle-mediated transport
ARL5A	941	756	1140	1185	1128	1013	2045	2389	2260	ARL5A	ADP ribosylation factor like GTPase 5A	GO:0005525,GO:0005737,GO:0005802,GO:0006886,GO:0016192,GO:1903292	GTP binding|cytoplasm|trans-Golgi network|intracellular protein transport|vesicle-mediated transport|protein localization to Golgi membrane
ARL5B	1566	1354	1868	1286	1165	1050	1498	1957	1752	Arl5b	ADP ribosylation factor like GTPase 5B	GO:0005525,GO:0005737,GO:0005802,GO:0006886,GO:0016192,GO:1903292	GTP binding|cytoplasm|trans-Golgi network|intracellular protein transport|vesicle-mediated transport|protein localization to Golgi membrane
ARL5C	5	5	5	18	15	6	15	8	14	Arl5c	ADP ribosylation factor like GTPase 5C	GO:0005525,GO:0005737,GO:0005802,GO:0006886,GO:0016192,GO:1903292	GTP binding|cytoplasm|trans-Golgi network|intracellular protein transport|vesicle-mediated transport|protein localization to Golgi membrane
ARL6	13	7	4	29	13	21	46	49	37	ARL6	ADP ribosylation factor like GTPase 6	GO:0005525,GO:0005543,GO:0005737,GO:0005829,GO:0005879,GO:0005930,GO:0006612,GO:0006886,GO:0007420,GO:0008589,GO:0010842,GO:0016055,GO:0016192,GO:0030117,GO:0045444,GO:0051258,GO:0060170,GO:0060271,GO:0061512,GO:0062063,GO:0097499,GO:1903445	GTP binding|phospholipid binding|cytoplasm|cytosol|axonemal microtubule|axoneme|protein targeting to membrane|intracellular protein transport|brain development|regulation of smoothened signaling pathway|retina layer formation|Wnt signaling pathway|vesicle-mediated transport|membrane coat|fat cell differentiation|protein polymerization|ciliary membrane|cilium assembly|protein localization to ciliu…
ARL6IP1	3112	2642	3784	4651	4481	4151	5573	6395	5799	ARL6IP1	ADP ribosylation factor like GTPase 6 interacting protein 1	GO:0002038,GO:0005783,GO:0005789,GO:0006915,GO:0030176,GO:0042802,GO:0043066,GO:0043154,GO:0071787,GO:1990809	positive regulation of L-glutamate import across plasma membrane|endoplasmic reticulum|endoplasmic reticulum membrane|apoptotic process|integral component of endoplasmic reticulum membrane|identical protein binding|negative regulation of apoptotic process|negative regulation of cysteine-type endopeptidase activity involved in apoptotic process|endoplasmic reticulum tubular network formation|endop…
ARL6IP4	796	860	1064	1123	1018	974	930	850	750	Arl6ip4	ADP ribosylation factor like GTPase 6 interacting protein 4	GO:0005730,GO:0006397,GO:0008380,GO:0016607	nucleolus|mRNA processing|RNA splicing|nuclear speck
ARL6IP5	5275	5188	6473	8565	8044	7545	8654	8636	7771	ARL6IP5	ADP ribosylation factor like GTPase 6 interacting protein 5	GO:0002037,GO:0005789,GO:0005856,GO:0005886,GO:0008631,GO:0010917,GO:0015813,GO:0016021,GO:0032874,GO:0043280	negative regulation of L-glutamate import across plasma membrane|endoplasmic reticulum membrane|cytoskeleton|plasma membrane|intrinsic apoptotic signaling pathway in response to oxidative stress|negative regulation of mitochondrial membrane potential|L-glutamate transmembrane transport|integral component of membrane|positive regulation of stress-activated MAPK cascade|positive regulation of cyste…
ARL6IP6	1025	923	1399	1626	1453	1395	1439	1533	1441	ARL6IP6	ADP ribosylation factor like GTPase 6 interacting protein 6	GO:0016021	integral component of membrane
ARL8A	1697	1643	2149	2794	2817	2545	2692	2512	2123	ARL8A	ADP ribosylation factor like GTPase 8A	GO:0003924,GO:0005525,GO:0005737,GO:0005765,GO:0005774,GO:0005886,GO:0007049,GO:0007059,GO:0016020,GO:0030496,GO:0031902,GO:0035577,GO:0043014,GO:0043312,GO:0048487,GO:0051233,GO:0051301,GO:0070062,GO:0101003	GTPase activity|GTP binding|cytoplasm|lysosomal membrane|vacuolar membrane|plasma membrane|cell cycle|chromosome segregation|membrane|midbody|late endosome membrane|azurophil granule membrane|alpha-tubulin binding|neutrophil degranulation|beta-tubulin binding|spindle midzone|cell division|extracellular exosome|ficolin-1-rich granule membrane
ARL8B	10181	8798	11714	8938	8513	8285	7149	8014	6986	ARL8B	ADP ribosylation factor like GTPase 8B	GO:0003924,GO:0005525,GO:0005737,GO:0005765,GO:0005774,GO:0007049,GO:0007059,GO:0016020,GO:0019003,GO:0030496,GO:0031902,GO:0032418,GO:0043014,GO:0048487,GO:0051233,GO:0051301,GO:0070062	GTPase activity|GTP binding|cytoplasm|lysosomal membrane|vacuolar membrane|cell cycle|chromosome segregation|membrane|GDP binding|midbody|late endosome membrane|lysosome localization|alpha-tubulin binding|beta-tubulin binding|spindle midzone|cell division|extracellular exosome
ARL9	3	1	2	2	3	0	2	1	3	ARL9	ADP ribosylation factor like GTPase 9	GO:0005525,GO:0005622	GTP binding|intracellular
ARMC1	1055	950	1281	1572	1509	1401	1545	1681	1696	ARMC1	armadillo repeat containing 1	GO:0030001,GO:0046872	metal ion transport|metal ion binding
ARMC10	391	340	428	498	454	468	864	1005	844	Armc10	armadillo repeat containing 10	GO:0002039,GO:0005739,GO:0005783,GO:0005789,GO:0016021,GO:0040010,GO:0043066,GO:0050692,GO:1902254	p53 binding|mitochondrion|endoplasmic reticulum|endoplasmic reticulum membrane|integral component of membrane|positive regulation of growth rate|negative regulation of apoptotic process|DBD domain binding|negative regulation of intrinsic apoptotic signaling pathway by p53 class mediator
ARMC12	58	17	49	19	28	26	72	78	83	ARMC12	armadillo repeat containing 12	GO:0005634	nucleus
ARMC2	92	107	121	202	206	216	350	307	355	ARMC2	armadillo repeat containing 2
ARMC4	0	0	0	0	0	0	0	0	1	ARMC4	armadillo repeat containing 4	GO:0003341,GO:0003356,GO:0005930,GO:0007368,GO:0007507,GO:0021591,GO:0036158,GO:0097546	cilium movement|regulation of cilium beat frequency|axoneme|determination of left/right symmetry|heart development|ventricular system development|outer dynein arm assembly|ciliary base
ARMC5	172	221	258	269	214	264	270	268	301	ARMC5	armadillo repeat containing 5	GO:0005654,GO:0005737,GO:0005829,GO:0005925	nucleoplasm|cytoplasm|cytosol|focal adhesion	chx04934	Cushing syndrome
ARMC6	389	378	472	535	610	518	534	514	389	ARMC6	armadillo repeat containing 6	GO:0002244,GO:0005829	hematopoietic progenitor cell differentiation|cytosol
ARMC7	599	533	664	1154	1246	1193	1188	1182	1001	Armc7	armadillo repeat containing 7
ARMC8	412	329	516	581	609	651	874	1051	838	ARMC8	armadillo repeat containing 8	GO:0000151,GO:0005634,GO:0005737,GO:0034657,GO:0043161	ubiquitin ligase complex|nucleus|cytoplasm|GID complex|proteasome-mediated ubiquitin-dependent protein catabolic process
ARMC9	29	46	35	40	65	35	115	117	119	ARMC9	armadillo repeat containing 9	GO:0005737,GO:0036064,GO:0060271,GO:0070062	cytoplasm|ciliary basal body|cilium assembly|extracellular exosome
ARMCX1	3	1	8	4	2	1	3	7	3	ARMCX1	armadillo repeat containing, X-linked 1	GO:0005741,GO:0016021	mitochondrial outer membrane|integral component of membrane
ARMCX2	13	7	12	25	21	27	60	46	56	ARMCX2	armadillo repeat containing, X-linked 2
ARMCX3	686	522	799	923	867	785	1685	1855	1828	ARMCX3	armadillo repeat containing, X-linked 3	GO:0005634,GO:0031307,GO:0034613,GO:0045944	nucleus|integral component of mitochondrial outer membrane|cellular protein localization|positive regulation of transcription by RNA polymerase II
ARMCX4	0	1	0	0	0	0	0	0	0	ARMCX3	armadillo repeat containing, X-linked 4
ARMCX5	192	153	245	230	233	222	223	269	242	ARMCX5	armadillo repeat containing, X-linked 5
ARMT1	460	394	548	734	675	662	680	734	742	ARMT1	acidic residue methyltransferase 1	GO:0006974,GO:0008757,GO:0032259,GO:0051998,GO:2001020	cellular response to DNA damage stimulus|S-adenosylmethionine-dependent methyltransferase activity|methylation|protein carboxyl O-methyltransferase activity|regulation of response to DNA damage stimulus
ARNT	729	472	754	981	1049	898	1312	1467	1323	ARNT	aryl hydrocarbon receptor nuclear translocator	GO:0003700,GO:0005634,GO:0005667,GO:0005737,GO:0042803,GO:0043565,GO:0046982,GO:1990837	DNA-binding transcription factor activity|nucleus|transcription factor complex|cytoplasm|protein homodimerization activity|sequence-specific DNA binding|protein heterodimerization activity|sequence-specific double-stranded DNA binding	chx04066,chx04934,chx05200,chx05204,chx05211	HIF-1 signaling pathway|Cushing syndrome|Pathways in cancer|Chemical carcinogenesis|Renal cell carcinoma
ARNT2	5	6	3	7	6	11	11	43	17	ARNT2	aryl hydrocarbon receptor nuclear translocator 2	GO:0000978,GO:0000981,GO:0001077,GO:0001666,GO:0001701,GO:0003700,GO:0005634,GO:0005654,GO:0005667,GO:0005737,GO:0006355,GO:0006805,GO:0007417,GO:0007420,GO:0008284,GO:0017162,GO:0032355,GO:0043066,GO:0045893,GO:0045944,GO:0046982	RNA polymerase II proximal promoter sequence-specific DNA binding|DNA-binding transcription factor activity, RNA polymerase II-specific|proximal promoter DNA-binding transcription activator activity, RNA polymerase II-specific|response to hypoxia|in utero embryonic development|DNA-binding transcription factor activity|nucleus|nucleoplasm|transcription factor complex|cytoplasm|regulation of transc…	chx05200,chx05202,chx05211	Pathways in cancer|Transcriptional misregulation in cancer|Renal cell carcinoma
ARNTL	202	168	291	324	326	268	376	359	362	ARNTL	aryl hydrocarbon receptor nuclear translocator like	GO:0000976,GO:0000980,GO:0003700,GO:0005634,GO:0005667,GO:0006355,GO:0007283,GO:0016605,GO:0032007,GO:0032922,GO:0033391,GO:0042634,GO:0042753,GO:0043161,GO:0043565,GO:0045599,GO:0045892,GO:0045893,GO:0046983,GO:0050767,GO:0050796,GO:0051726,GO:0070888,GO:0090263,GO:0090403,GO:1901985,GO:2000074,GO:2000323,GO:2000772,GO:2001016	transcription regulatory region sequence-specific DNA binding|RNA polymerase II distal enhancer sequence-specific DNA binding|DNA-binding transcription factor activity|nucleus|transcription factor complex|regulation of transcription, DNA-templated|spermatogenesis|PML body|negative regulation of TOR signaling|circadian regulation of gene expression|chromatoid body|regulation of hair cycle|positive…	chx04710,chx04728	Circadian rhythm|Dopaminergic synapse
ARNTL2	1	1	2	3	7	1	9	3	1	ARNTL2	aryl hydrocarbon receptor nuclear translocator like 2	GO:0000978,GO:0000981,GO:0003700,GO:0005634,GO:0005667,GO:0005730,GO:0005737,GO:0006355,GO:0006357,GO:0007623,GO:0009649,GO:0042753,GO:0045893,GO:0045944,GO:0046983,GO:0070888	RNA polymerase II proximal promoter sequence-specific DNA binding|DNA-binding transcription factor activity, RNA polymerase II-specific|DNA-binding transcription factor activity|nucleus|transcription factor complex|nucleolus|cytoplasm|regulation of transcription, DNA-templated|regulation of transcription by RNA polymerase II|circadian rhythm|entrainment of circadian clock|positive regulation of c…
ARPC1A	9039	7691	10715	8097	8572	7417	6591	6487	5570	ARPC1A	actin related protein 2/3 complex subunit 1A	GO:0005634,GO:0005737,GO:0005885,GO:0034314,GO:0035861,GO:0051015	nucleus|cytoplasm|Arp2/3 protein complex|Arp2/3 complex-mediated actin nucleation|site of double-strand break|actin filament binding	chx04144,chx04666,chx04810,chx05100,chx05132	Endocytosis|Fc gamma R-mediated phagocytosis|Regulation of actin cytoskeleton|Bacterial invasion of epithelial cells|Salmonella infection
ARPC1B	3952	3937	4698	6284	6285	5867	5263	4579	4125	ARPC1B	actin related protein 2/3 complex subunit 1B	GO:0005200,GO:0005634,GO:0005829,GO:0005885,GO:0034314,GO:0051015	structural constituent of cytoskeleton|nucleus|cytosol|Arp2/3 protein complex|Arp2/3 complex-mediated actin nucleation|actin filament binding	chx04144,chx04666,chx04810,chx05100,chx05132	Endocytosis|Fc gamma R-mediated phagocytosis|Regulation of actin cytoskeleton|Bacterial invasion of epithelial cells|Salmonella infection
ARPC2	18387	16655	21737	23536	23574	22413	16256	16515	14102	ARPC2	actin related protein 2/3 complex subunit 2	GO:0005200,GO:0005634,GO:0005829,GO:0005885,GO:0030041,GO:0030054,GO:0034314,GO:0035861,GO:0043005,GO:0045202,GO:0051015	structural constituent of cytoskeleton|nucleus|cytosol|Arp2/3 protein complex|actin filament polymerization|cell junction|Arp2/3 complex-mediated actin nucleation|site of double-strand break|neuron projection|synapse|actin filament binding	chx04144,chx04666,chx04810,chx05100,chx05132	Endocytosis|Fc gamma R-mediated phagocytosis|Regulation of actin cytoskeleton|Bacterial invasion of epithelial cells|Salmonella infection
ARPC3	8027	7551	9309	8978	8786	8153	6894	6318	5570	ARPC3	actin related protein 2/3 complex subunit 3	GO:0003779,GO:0005200,GO:0005634,GO:0005829,GO:0005885,GO:0005925,GO:0015629,GO:0016020,GO:0030027,GO:0031941,GO:0034314,GO:0035861,GO:0038096,GO:0048013,GO:0061024,GO:0061850,GO:0070062,GO:0070358,GO:1990090	actin binding|structural constituent of cytoskeleton|nucleus|cytosol|Arp2/3 protein complex|focal adhesion|actin cytoskeleton|membrane|lamellipodium|filamentous actin|Arp2/3 complex-mediated actin nucleation|site of double-strand break|Fc-gamma receptor signaling pathway involved in phagocytosis|ephrin receptor signaling pathway|membrane organization|growth cone leading edge|extracellular exosome…	chx04144,chx04666,chx04810,chx05100,chx05132	Endocytosis|Fc gamma R-mediated phagocytosis|Regulation of actin cytoskeleton|Bacterial invasion of epithelial cells|Salmonella infection
ARPC4	9574	9589	12190	11751	11825	11287	8666	7720	6800	ARPC4	actin related protein 2/3 complex subunit 4	GO:0003779,GO:0005200,GO:0005634,GO:0005829,GO:0005885,GO:0019899,GO:0030041,GO:0034314,GO:0035861,GO:0038096,GO:0042995,GO:0045010,GO:0048013,GO:0061024,GO:0070062	actin binding|structural constituent of cytoskeleton|nucleus|cytosol|Arp2/3 protein complex|enzyme binding|actin filament polymerization|Arp2/3 complex-mediated actin nucleation|site of double-strand break|Fc-gamma receptor signaling pathway involved in phagocytosis|cell projection|actin nucleation|ephrin receptor signaling pathway|membrane organization|extracellular exosome	chx04144,chx04666,chx04810,chx05100,chx05132	Endocytosis|Fc gamma R-mediated phagocytosis|Regulation of actin cytoskeleton|Bacterial invasion of epithelial cells|Salmonella infection
ARPC5	3105	2957	3946	5513	5045	4833	5769	6501	5759	Arpc5	actin related protein 2/3 complex subunit 5	GO:0005200,GO:0005634,GO:0005737,GO:0005768,GO:0005885,GO:0014909,GO:0016477,GO:0021769,GO:0030011,GO:0030027,GO:0030426,GO:0034314,GO:0035861,GO:0043005,GO:0051015,GO:0051639,GO:0061842,GO:0097581	structural constituent of cytoskeleton|nucleus|cytoplasm|endosome|Arp2/3 protein complex|smooth muscle cell migration|cell migration|orbitofrontal cortex development|maintenance of cell polarity|lamellipodium|growth cone|Arp2/3 complex-mediated actin nucleation|site of double-strand break|neuron projection|actin filament binding|actin filament network formation|microtubule organizing center local…	chx04144,chx04666,chx04810,chx05100,chx05132	Endocytosis|Fc gamma R-mediated phagocytosis|Regulation of actin cytoskeleton|Bacterial invasion of epithelial cells|Salmonella infection
[truncated: 15,873 more rows]
